# Supplementary material for: Randomized, Double-Blind, Placebo-Controlled Trial of a Throat Spray with Selected Lactobacilli in COVID-19 Outpatients
Source: Microbiol Spectr. 2022 Sep 26;10(5):e01682-22. doi: 10.1128/spectrum.01682-22 (PMC9604152; doi:10.1128/spectrum.01682-22)
Supplement: Supplemental file 2 — Table S5. Download spectrum.01682-22-s0002.xlsx, XLSX file, 0.1 MB [file spectrum.01682-22-s0002.xlsx]

## Sheet: Description
Field	Description
Estimate	Effect size
Std. Error	Standard error of the estimated effect size
t value	T statistic
Pr(>|t|)	p-value
formula	Formula used
effect	Effect tested
taxa	Name of the taxa tested
n	Number of samples used in the test
qvalue	FDR corrected pvalue

## Sheet: Tests
Estimate	Std. Error	t value	Pr(>|t|)	formula	effect	taxa	n	qvalue
-0.218922	0.0525294	-4.1676	3.19843e-05	t292 ~plateplate_1+plateplate_2+plateplate_3+dna_pcr_qubit+pool+lib_size+(1|Participant_number)+TotalScore	TotalScore	Lactobacillus 8	802	0.000172976
-0.000529922	0.00124079	-0.427085	0.669347	t1629 ~plateplate_1+plateplate_2+plateplate_3+dna_pcr_qubit+pool+lib_size+(1|Participant_number)+TotalScore	TotalScore	Lactobacillus 43	802	0.899321
-0.0209735	0.00788135	-2.66116	0.00783215	t4021 ~plateplate_1+plateplate_2+plateplate_3+dna_pcr_qubit+pool+lib_size+(1|Participant_number)+TotalScore	TotalScore	Lactobacillus 77	802	0.0248567
0.118178	0.0119687	9.87392	7.01789e-22	t1221 ~plateplate_1+plateplate_2+plateplate_3+dna_pcr_qubit+pool+lib_size+(1|Participant_number)+TotalScore	TotalScore	Streptococcus 59	730	2.59964e-20
-0.0503186	0.0176808	-2.84595	0.00446961	t701 ~plateplate_1+plateplate_2+plateplate_3+dna_pcr_qubit+pool+lib_size+(1|Participant_number)+TotalScore	TotalScore	Rothia 10	730	0.0146506
0.075965	0.011386	6.67181	2.98733e-11	t979 ~plateplate_1+plateplate_2+plateplate_3+dna_pcr_qubit+pool+lib_size+(1|Participant_number)+TotalScore	TotalScore	Lactobacillus 25	802	4.55369e-10
-0.0120809	0.0210602	-0.573636	0.566312	t850 ~plateplate_1+plateplate_2+plateplate_3+dna_pcr_qubit+pool+lib_size+(1|Participant_number)+TotalScore	TotalScore	Dolosigranulum 6	730	0.828075
-0.0238321	0.00639555	-3.72636	0.000198901	t5668 ~plateplate_1+plateplate_2+plateplate_3+dna_pcr_qubit+pool+lib_size+(1|Participant_number)+TotalScore	TotalScore	Streptococcus 85	730	0.000991625
0.0520885	0.0144323	3.60917	0.000316494	t1385 ~plateplate_1+plateplate_2+plateplate_3+dna_pcr_qubit+pool+lib_size+(1|Participant_number)+TotalScore	TotalScore	Streptococcus 47	730	0.00151014
0.0247191	0.0113538	2.17717	0.0295765	t907 ~plateplate_1+plateplate_2+plateplate_3+dna_pcr_qubit+pool+lib_size+(1|Participant_number)+TotalScore	TotalScore	Lactobacillus 24	802	0.0836601
-0.0214392	0.0183619	-1.16759	0.243385	t1162 ~plateplate_1+plateplate_2+plateplate_3+dna_pcr_qubit+pool+lib_size+(1|Participant_number)+TotalScore	TotalScore	Haemophilus 11	730	0.473708
-0.00265403	0.00135605	-1.95718	0.0504336	t565 ~plateplate_1+plateplate_2+plateplate_3+dna_pcr_qubit+pool+lib_size+(1|Participant_number)+TotalScore	TotalScore	Streptococcus 23	730	0.134751
0.0140867	0.0138798	1.01491	0.310247	t1439 ~plateplate_1+plateplate_2+plateplate_3+dna_pcr_qubit+pool+lib_size+(1|Participant_number)+TotalScore	TotalScore	Haemophilus 10	730	0.560023
0.0264856	0.0145607	1.81898	0.0693115	t1887 ~plateplate_1+plateplate_2+plateplate_3+dna_pcr_qubit+pool+lib_size+(1|Participant_number)+TotalScore	TotalScore	Lactobacillus 41	802	0.179667
-0.00163188	0.00130291	-1.25249	0.210504	t6013 ~plateplate_1+plateplate_2+plateplate_3+dna_pcr_qubit+pool+lib_size+(1|Participant_number)+TotalScore	TotalScore	Rothia 23	730	0.424085
0.0811662	0.0170258	4.76723	2.34505e-06	t814 ~plateplate_1+plateplate_2+plateplate_3+dna_pcr_qubit+pool+lib_size+(1|Participant_number)+TotalScore	TotalScore	Streptococcus 20	730	1.61574e-05
0.0166717	0.0172798	0.964808	0.33473	t706 ~plateplate_1+plateplate_2+plateplate_3+dna_pcr_qubit+pool+lib_size+(1|Participant_number)+TotalScore	TotalScore	Streptococcus 28	730	0.580731
-0.00163188	0.00130291	-1.25249	0.210504	t3202 ~plateplate_1+plateplate_2+plateplate_3+dna_pcr_qubit+pool+lib_size+(1|Participant_number)+TotalScore	TotalScore	Streptococcus 63	730	0.424085
0.0564614	0.0231495	2.43899	0.0148365	t1126 ~plateplate_1+plateplate_2+plateplate_3+dna_pcr_qubit+pool+lib_size+(1|Participant_number)+TotalScore	TotalScore	Streptococcus 39	730	0.0453117
-0.0196064	0.0040748	-4.81162	1.58298e-06	t823 ~plateplate_1+plateplate_2+plateplate_3+dna_pcr_qubit+pool+lib_size+(1|Participant_number)+TotalScore	TotalScore	Staphylococcus 21	730	1.11293e-05
0.00577003	0.00690979	0.835051	0.403945	t4922 ~plateplate_1+plateplate_2+plateplate_3+dna_pcr_qubit+pool+lib_size+(1|Participant_number)+TotalScore	TotalScore	Dolosigranulum 19	730	0.64575
-0.000529922	0.00124079	-0.427085	0.669347	t1053 ~plateplate_1+plateplate_2+plateplate_3+dna_pcr_qubit+pool+lib_size+(1|Participant_number)+TotalScore	TotalScore	Lactobacillus 27	802	0.899321
-0.0937304	0.0113104	-8.28706	2.98355e-16	t3185 ~plateplate_1+plateplate_2+plateplate_3+dna_pcr_qubit+pool+lib_size+(1|Participant_number)+TotalScore	TotalScore	Lactobacillus 61	802	7.7866e-15
0.0233803	0.0179719	1.30094	0.193748	t1904 ~plateplate_1+plateplate_2+plateplate_3+dna_pcr_qubit+pool+lib_size+(1|Participant_number)+TotalScore	TotalScore	Streptococcus 48	730	0.407218
-0.00711547	0.0111375	-0.638874	0.523082	t2666 ~plateplate_1+plateplate_2+plateplate_3+dna_pcr_qubit+pool+lib_size+(1|Participant_number)+TotalScore	TotalScore	Lactobacillus 59	802	0.783456
-0.0667884	0.0204426	-3.26712	0.00114299	t1432 ~plateplate_1+plateplate_2+plateplate_3+dna_pcr_qubit+pool+lib_size+(1|Participant_number)+TotalScore	TotalScore	Staphylococcus 33	730	0.00456271
0.0265287	0.0154266	1.71967	0.0860216	t2205 ~plateplate_1+plateplate_2+plateplate_3+dna_pcr_qubit+pool+lib_size+(1|Participant_number)+TotalScore	TotalScore	Dolosigranulum 11	730	0.217988
0.00218074	0.0169812	0.128421	0.897826	t147 ~plateplate_1+plateplate_2+plateplate_3+dna_pcr_qubit+pool+lib_size+(1|Participant_number)+TotalScore	TotalScore	Staphylococcus 3	730	0.999861
0.0448777	0.0400719	1.11993	0.262851	t341 ~plateplate_1+plateplate_2+plateplate_3+dna_pcr_qubit+pool+lib_size+(1|Participant_number)+TotalScore	TotalScore	Lactobacillus 11	802	0.50251
0.0434576	0.0433764	1.00187	0.316504	t458 ~plateplate_1+plateplate_2+plateplate_3+dna_pcr_qubit+pool+lib_size+(1|Participant_number)+TotalScore	TotalScore	Corynebacterium 15	730	0.569248
-0.0170453	0.0147408	-1.15634	0.247641	t1575 ~plateplate_1+plateplate_2+plateplate_3+dna_pcr_qubit+pool+lib_size+(1|Participant_number)+TotalScore	TotalScore	Lactobacillus 35	802	0.48087
-0.00962963	0.0143007	-0.673367	0.501018	t2680 ~plateplate_1+plateplate_2+plateplate_3+dna_pcr_qubit+pool+lib_size+(1|Participant_number)+TotalScore	TotalScore	Moraxella 11	730	0.760021
-0.158431	0.0738886	-2.14419	0.0321387	t44 ~plateplate_1+plateplate_2+plateplate_3+dna_pcr_qubit+pool+lib_size+(1|Participant_number)+TotalScore	TotalScore	Rothia 2	730	0.0895775
0.0445895	0.0124139	3.59191	0.000338068	t2013 ~plateplate_1+plateplate_2+plateplate_3+dna_pcr_qubit+pool+lib_size+(1|Participant_number)+TotalScore	TotalScore	Staphylococcus 40	730	0.0015954
-0.062587	0.01852	-3.37942	0.00073551	t525 ~plateplate_1+plateplate_2+plateplate_3+dna_pcr_qubit+pool+lib_size+(1|Participant_number)+TotalScore	TotalScore	Lactobacillus 15	802	0.00305281
0.224982	0.0188559	11.9316	1.78456e-31	t1583 ~plateplate_1+plateplate_2+plateplate_3+dna_pcr_qubit+pool+lib_size+(1|Participant_number)+TotalScore	TotalScore	Lactobacillus 28	802	1.30804e-29
-0.00163188	0.00130291	-1.25249	0.210504	t910 ~plateplate_1+plateplate_2+plateplate_3+dna_pcr_qubit+pool+lib_size+(1|Participant_number)+TotalScore	TotalScore	Rothia 11	730	0.424085
-0.00163188	0.00130291	-1.25249	0.210504	t1606 ~plateplate_1+plateplate_2+plateplate_3+dna_pcr_qubit+pool+lib_size+(1|Participant_number)+TotalScore	TotalScore	Staphylococcus 34	730	0.424085
0.0502856	0.00881523	5.7044	1.46234e-08	t4906 ~plateplate_1+plateplate_2+plateplate_3+dna_pcr_qubit+pool+lib_size+(1|Participant_number)+TotalScore	TotalScore	Dolosigranulum 21	730	1.25318e-07
-0.123303	0.0258219	-4.77513	1.95715e-06	t743 ~plateplate_1+plateplate_2+plateplate_3+dna_pcr_qubit+pool+lib_size+(1|Participant_number)+TotalScore	TotalScore	Streptococcus 30	730	1.35662e-05
0.018493	0.0925057	0.199912	0.841566	t132 ~plateplate_1+plateplate_2+plateplate_3+dna_pcr_qubit+pool+lib_size+(1|Participant_number)+TotalScore	TotalScore	Rothia 6	730	0.999861
0.00765343	0.0136668	0.560001	0.5757	t2342 ~plateplate_1+plateplate_2+plateplate_3+dna_pcr_qubit+pool+lib_size+(1|Participant_number)+TotalScore	TotalScore	Staphylococcus 44	730	0.839308
-0.0972671	0.0169539	-5.73714	1.49373e-08	t1407 ~plateplate_1+plateplate_2+plateplate_3+dna_pcr_qubit+pool+lib_size+(1|Participant_number)+TotalScore	TotalScore	Streptococcus 52	730	1.2769e-07
-0.00392387	0.00877009	-0.447415	0.654762	t5199 ~plateplate_1+plateplate_2+plateplate_3+dna_pcr_qubit+pool+lib_size+(1|Participant_number)+TotalScore	TotalScore	Rothia 22	730	0.899321
0.43169	0.0735136	5.87225	4.83715e-09	t47 ~plateplate_1+plateplate_2+plateplate_3+dna_pcr_qubit+pool+lib_size+(1|Participant_number)+TotalScore	TotalScore	Rothia 5	730	4.3283e-08
-0.0459742	0.00763613	-6.02062	2.45406e-09	t4796 ~plateplate_1+plateplate_2+plateplate_3+dna_pcr_qubit+pool+lib_size+(1|Participant_number)+TotalScore	TotalScore	Lactobacillus 81	802	2.24847e-08
-0.00163188	0.00130291	-1.25249	0.210504	t952 ~plateplate_1+plateplate_2+plateplate_3+dna_pcr_qubit+pool+lib_size+(1|Participant_number)+TotalScore	TotalScore	Streptococcus 37	730	0.424085
-0.00163188	0.00130291	-1.25249	0.210504	t918 ~plateplate_1+plateplate_2+plateplate_3+dna_pcr_qubit+pool+lib_size+(1|Participant_number)+TotalScore	TotalScore	Streptococcus 32	730	0.424085
-0.0189492	0.00906463	-2.09045	0.0366928	t2557 ~plateplate_1+plateplate_2+plateplate_3+dna_pcr_qubit+pool+lib_size+(1|Participant_number)+TotalScore	TotalScore	Lactobacillus 55	802	0.100402
0.219748	0.0233885	9.39555	2.20706e-20	t1307 ~plateplate_1+plateplate_2+plateplate_3+dna_pcr_qubit+pool+lib_size+(1|Participant_number)+TotalScore	TotalScore	Streptococcus 35	730	7.6033e-19
0.148426	0.0136403	10.8814	3.42039e-26	t3351 ~plateplate_1+plateplate_2+plateplate_3+dna_pcr_qubit+pool+lib_size+(1|Participant_number)+TotalScore	TotalScore	Staphylococcus 43	730	1.6235e-24
-0.00893697	0.00940537	-0.950198	0.342176	t3013 ~plateplate_1+plateplate_2+plateplate_3+dna_pcr_qubit+pool+lib_size+(1|Participant_number)+TotalScore	TotalScore	Lactobacillus 54	802	0.582696
-0.00183365	0.00132235	-1.38666	0.165666	t3392 ~plateplate_1+plateplate_2+plateplate_3+dna_pcr_qubit+pool+lib_size+(1|Participant_number)+TotalScore	TotalScore	Streptococcus 69	730	0.372586
-0.0306	0.0171336	-1.78597	0.0744786	t1684 ~plateplate_1+plateplate_2+plateplate_3+dna_pcr_qubit+pool+lib_size+(1|Participant_number)+TotalScore	TotalScore	Moraxella 7	730	0.191334
0.227456	0.0187852	12.1082	9.53441e-33	t840 ~plateplate_1+plateplate_2+plateplate_3+dna_pcr_qubit+pool+lib_size+(1|Participant_number)+TotalScore	TotalScore	Haemophilus 5	730	8.01123e-31
0.0290331	0.0122958	2.36122	0.0186459	t3188 ~plateplate_1+plateplate_2+plateplate_3+dna_pcr_qubit+pool+lib_size+(1|Participant_number)+TotalScore	TotalScore	Streptococcus 65	730	0.055954
-0.000529922	0.00124079	-0.427085	0.669347	t4039 ~plateplate_1+plateplate_2+plateplate_3+dna_pcr_qubit+pool+lib_size+(1|Participant_number)+TotalScore	TotalScore	Lactobacillus 79	802	0.899321
-0.0481408	0.0134957	-3.56713	0.00037277	t2386 ~plateplate_1+plateplate_2+plateplate_3+dna_pcr_qubit+pool+lib_size+(1|Participant_number)+TotalScore	TotalScore	Lactobacillus 47	802	0.00174958
0.0771045	0.0216907	3.55473	0.000388632	t689 ~plateplate_1+plateplate_2+plateplate_3+dna_pcr_qubit+pool+lib_size+(1|Participant_number)+TotalScore	TotalScore	Lactobacillus 19	802	0.00181907
0.0323613	0.00816782	3.96205	8.40969e-05	t5017 ~plateplate_1+plateplate_2+plateplate_3+dna_pcr_qubit+pool+lib_size+(1|Participant_number)+TotalScore	TotalScore	Rothia 24	730	0.000437634
-0.228953	0.0377667	-6.06229	1.54105e-09	t152 ~plateplate_1+plateplate_2+plateplate_3+dna_pcr_qubit+pool+lib_size+(1|Participant_number)+TotalScore	TotalScore	Streptococcus 9	730	1.45053e-08
0.167366	0.0623483	2.68437	0.00731625	t187 ~plateplate_1+plateplate_2+plateplate_3+dna_pcr_qubit+pool+lib_size+(1|Participant_number)+TotalScore	TotalScore	Haemophilus 3	730	0.0233808
0.0455572	0.026711	1.70556	0.0883114	t607 ~plateplate_1+plateplate_2+plateplate_3+dna_pcr_qubit+pool+lib_size+(1|Participant_number)+TotalScore	TotalScore	Staphylococcus 12	730	0.223208
-0.00163188	0.00130291	-1.25249	0.210504	t1346 ~plateplate_1+plateplate_2+plateplate_3+dna_pcr_qubit+pool+lib_size+(1|Participant_number)+TotalScore	TotalScore	Staphylococcus 35	730	0.424085
-0.00682211	0.00759032	-0.89879	0.369156	t3048 ~plateplate_1+plateplate_2+plateplate_3+dna_pcr_qubit+pool+lib_size+(1|Participant_number)+TotalScore	TotalScore	Lactobacillus 60	802	0.608331
0.0912218	0.032279	2.82604	0.00476367	t449 ~plateplate_1+plateplate_2+plateplate_3+dna_pcr_qubit+pool+lib_size+(1|Participant_number)+TotalScore	TotalScore	Streptococcus 21	730	0.0155553
-0.000529922	0.00124079	-0.427085	0.669347	t1231 ~plateplate_1+plateplate_2+plateplate_3+dna_pcr_qubit+pool+lib_size+(1|Participant_number)+TotalScore	TotalScore	Lactobacillus 33	802	0.899321
-0.0921727	0.0127595	-7.22384	9.89524e-13	t2266 ~plateplate_1+plateplate_2+plateplate_3+dna_pcr_qubit+pool+lib_size+(1|Participant_number)+TotalScore	TotalScore	Lactobacillus 50	802	1.88338e-11
-0.0364719	0.00543034	-6.71632	2.69321e-11	t5818 ~plateplate_1+plateplate_2+plateplate_3+dna_pcr_qubit+pool+lib_size+(1|Participant_number)+TotalScore	TotalScore	Lactobacillus 85	802	4.14201e-10
0.154329	0.014183	10.8813	3.44023e-26	t3112 ~plateplate_1+plateplate_2+plateplate_3+dna_pcr_qubit+pool+lib_size+(1|Participant_number)+TotalScore	TotalScore	Streptococcus 61	730	1.6235e-24
-0.0077008	0.00826881	-0.931306	0.351966	t3815 ~plateplate_1+plateplate_2+plateplate_3+dna_pcr_qubit+pool+lib_size+(1|Participant_number)+TotalScore	TotalScore	Lactobacillus 66	802	0.591895
0.0427163	0.012069	3.53934	0.00044293	t3089 ~plateplate_1+plateplate_2+plateplate_3+dna_pcr_qubit+pool+lib_size+(1|Participant_number)+TotalScore	TotalScore	Dolosigranulum 14	730	0.00204889
-0.129549	0.0165853	-7.81104	7.71512e-15	t2262 ~plateplate_1+plateplate_2+plateplate_3+dna_pcr_qubit+pool+lib_size+(1|Participant_number)+TotalScore	TotalScore	Lactobacillus 48	802	1.7838e-13
-0.00471156	0.0233164	-0.202071	0.839878	t526 ~plateplate_1+plateplate_2+plateplate_3+dna_pcr_qubit+pool+lib_size+(1|Participant_number)+TotalScore	TotalScore	Haemophilus 4	730	0.999861
-0.00261998	0.0113725	-0.230378	0.817888	t2742 ~plateplate_1+plateplate_2+plateplate_3+dna_pcr_qubit+pool+lib_size+(1|Participant_number)+TotalScore	TotalScore	Dolosigranulum 15	730	0.999861
-0.000529922	0.00124079	-0.427085	0.669347	t736 ~plateplate_1+plateplate_2+plateplate_3+dna_pcr_qubit+pool+lib_size+(1|Participant_number)+TotalScore	TotalScore	Lactobacillus 20	802	0.899321
-0.0132373	0.0141549	-0.935177	0.349998	t2341 ~plateplate_1+plateplate_2+plateplate_3+dna_pcr_qubit+pool+lib_size+(1|Participant_number)+TotalScore	TotalScore	Lactobacillus 45	802	0.589795
-0.00710761	0.00872042	-0.815054	0.415341	t4947 ~plateplate_1+plateplate_2+plateplate_3+dna_pcr_qubit+pool+lib_size+(1|Participant_number)+TotalScore	TotalScore	Staphylococcus 48	730	0.661512
-0.00163188	0.00130291	-1.25249	0.210504	t5437 ~plateplate_1+plateplate_2+plateplate_3+dna_pcr_qubit+pool+lib_size+(1|Participant_number)+TotalScore	TotalScore	Moraxella 16	730	0.424085
0.0137743	0.00327528	4.20552	2.6933e-05	t379 ~plateplate_1+plateplate_2+plateplate_3+dna_pcr_qubit+pool+lib_size+(1|Participant_number)+TotalScore	TotalScore	Rothia 9	730	0.000146117
-0.0154583	0.00867923	-1.78107	0.0750175	t326 ~plateplate_1+plateplate_2+plateplate_3+dna_pcr_qubit+pool+lib_size+(1|Participant_number)+TotalScore	TotalScore	Dolosigranulum 3	730	0.192575
-0.00163188	0.00130291	-1.25249	0.210504	t796 ~plateplate_1+plateplate_2+plateplate_3+dna_pcr_qubit+pool+lib_size+(1|Participant_number)+TotalScore	TotalScore	Dolosigranulum 4	730	0.424085
-0.00163188	0.00130291	-1.25249	0.210504	t1890 ~plateplate_1+plateplate_2+plateplate_3+dna_pcr_qubit+pool+lib_size+(1|Participant_number)+TotalScore	TotalScore	Streptococcus 60	730	0.424085
-0.0159373	0.00886642	-1.79749	0.0727717	t4383 ~plateplate_1+plateplate_2+plateplate_3+dna_pcr_qubit+pool+lib_size+(1|Participant_number)+TotalScore	TotalScore	Rothia 21	730	0.187089
0.000283028	0.0099947	0.0283179	0.977414	t4673 ~plateplate_1+plateplate_2+plateplate_3+dna_pcr_qubit+pool+lib_size+(1|Participant_number)+TotalScore	TotalScore	Rothia 17	730	0.999861
-0.00185261	0.00132196	-1.40141	0.161213	t5765 ~plateplate_1+plateplate_2+plateplate_3+dna_pcr_qubit+pool+lib_size+(1|Participant_number)+TotalScore	TotalScore	Streptococcus 79	730	0.36538
0.0230942	0.0125569	1.83916	0.0662803	t2604 ~plateplate_1+plateplate_2+plateplate_3+dna_pcr_qubit+pool+lib_size+(1|Participant_number)+TotalScore	TotalScore	Lactobacillus 49	802	0.172589
0.0539549	0.00944052	5.71525	1.40812e-08	t4420 ~plateplate_1+plateplate_2+plateplate_3+dna_pcr_qubit+pool+lib_size+(1|Participant_number)+TotalScore	TotalScore	Lactobacillus 75	802	1.21274e-07
0.0188221	0.0115992	1.62271	0.104838	t711 ~plateplate_1+plateplate_2+plateplate_3+dna_pcr_qubit+pool+lib_size+(1|Participant_number)+TotalScore	TotalScore	Streptococcus 33	730	0.260207
0.0441497	0.027304	1.61697	0.10611	t544 ~plateplate_1+plateplate_2+plateplate_3+dna_pcr_qubit+pool+lib_size+(1|Participant_number)+TotalScore	TotalScore	Staphylococcus 9	730	0.262606
0.02064	0.0113929	1.81166	0.0704304	t3193 ~plateplate_1+plateplate_2+plateplate_3+dna_pcr_qubit+pool+lib_size+(1|Participant_number)+TotalScore	TotalScore	Lactobacillus 56	802	0.18202
0.00970659	0.0991162	0.0979314	0.922004	t33 ~plateplate_1+plateplate_2+plateplate_3+dna_pcr_qubit+pool+lib_size+(1|Participant_number)+TotalScore	TotalScore	Lactobacillus 2	802	0.999861
-0.126566	0.0177788	-7.11896	2.14567e-12	t955 ~plateplate_1+plateplate_2+plateplate_3+dna_pcr_qubit+pool+lib_size+(1|Participant_number)+TotalScore	TotalScore	Haemophilus 9	730	3.87006e-11
-0.00163188	0.00130291	-1.25249	0.210504	t5445 ~plateplate_1+plateplate_2+plateplate_3+dna_pcr_qubit+pool+lib_size+(1|Participant_number)+TotalScore	TotalScore	Rothia 20	730	0.424085
0.0361414	0.00923704	3.91266	9.34424e-05	t3400 ~plateplate_1+plateplate_2+plateplate_3+dna_pcr_qubit+pool+lib_size+(1|Participant_number)+TotalScore	TotalScore	Lactobacillus 70	802	0.000482622
0.0072567	0.00864696	0.839219	0.401605	t3681 ~plateplate_1+plateplate_2+plateplate_3+dna_pcr_qubit+pool+lib_size+(1|Participant_number)+TotalScore	TotalScore	Streptococcus 70	730	0.643645
-0.0161939	0.00990983	-1.63413	0.102348	t3154 ~plateplate_1+plateplate_2+plateplate_3+dna_pcr_qubit+pool+lib_size+(1|Participant_number)+TotalScore	TotalScore	Lactobacillus 65	802	0.25513
-0.0106153	0.0233563	-0.454493	0.649511	t373 ~plateplate_1+plateplate_2+plateplate_3+dna_pcr_qubit+pool+lib_size+(1|Participant_number)+TotalScore	TotalScore	Moraxella 3	730	0.899321
-0.000529922	0.00124079	-0.427085	0.669347	t4176 ~plateplate_1+plateplate_2+plateplate_3+dna_pcr_qubit+pool+lib_size+(1|Participant_number)+TotalScore	TotalScore	Lactobacillus 68	802	0.899321
-0.00163188	0.00130291	-1.25249	0.210504	t3653 ~plateplate_1+plateplate_2+plateplate_3+dna_pcr_qubit+pool+lib_size+(1|Participant_number)+TotalScore	TotalScore	Streptococcus 66	730	0.424085
0.0790994	0.0228641	3.45955	0.00054977	t262 ~plateplate_1+plateplate_2+plateplate_3+dna_pcr_qubit+pool+lib_size+(1|Participant_number)+TotalScore	TotalScore	Streptococcus 13	730	0.00249863
-0.0588294	0.0166968	-3.5234	0.00046144	t1733 ~plateplate_1+plateplate_2+plateplate_3+dna_pcr_qubit+pool+lib_size+(1|Participant_number)+TotalScore	TotalScore	Streptococcus 44	730	0.00212238
0.00867616	0.0116296	0.746038	0.455979	t4063 ~plateplate_1+plateplate_2+plateplate_3+dna_pcr_qubit+pool+lib_size+(1|Participant_number)+TotalScore	TotalScore	Streptococcus 68	730	0.707677
0.0194385	0.00853781	2.27676	0.0232405	t5279 ~plateplate_1+plateplate_2+plateplate_3+dna_pcr_qubit+pool+lib_size+(1|Participant_number)+TotalScore	TotalScore	Dolosigranulum 18	730	0.0689609
-0.0394032	0.0119075	-3.30912	0.000951487	t2148 ~plateplate_1+plateplate_2+plateplate_3+dna_pcr_qubit+pool+lib_size+(1|Participant_number)+TotalScore	TotalScore	Moraxella 12	730	0.00384739
-0.0880993	0.0630224	-1.3979	0.162266	t3 ~plateplate_1+plateplate_2+plateplate_3+dna_pcr_qubit+pool+lib_size+(1|Participant_number)+TotalScore	TotalScore	Streptococcus 2	730	0.366657
-0.000687166	0.00125796	-0.546252	0.584933	t1690 ~plateplate_1+plateplate_2+plateplate_3+dna_pcr_qubit+pool+lib_size+(1|Participant_number)+TotalScore	TotalScore	Lactobacillus 37	802	0.846775
-0.00163188	0.00130291	-1.25249	0.210504	t1202 ~plateplate_1+plateplate_2+plateplate_3+dna_pcr_qubit+pool+lib_size+(1|Participant_number)+TotalScore	TotalScore	Streptococcus 49	730	0.424085
-0.0673356	0.0190515	-3.53439	0.000443083	t1192 ~plateplate_1+plateplate_2+plateplate_3+dna_pcr_qubit+pool+lib_size+(1|Participant_number)+TotalScore	TotalScore	Staphylococcus 27	730	0.00204889
-0.0149778	0.00699504	-2.1412	0.0325315	t4520 ~plateplate_1+plateplate_2+plateplate_3+dna_pcr_qubit+pool+lib_size+(1|Participant_number)+TotalScore	TotalScore	Staphylococcus 47	730	0.090599
0.236242	0.015749	15.0004	2.78805e-47	t2394 ~plateplate_1+plateplate_2+plateplate_3+dna_pcr_qubit+pool+lib_size+(1|Participant_number)+TotalScore	TotalScore	Moraxella 9	730	4.57373e-45
0.0116046	0.0289271	0.401165	0.688445	t1094 ~plateplate_1+plateplate_2+plateplate_3+dna_pcr_qubit+pool+lib_size+(1|Participant_number)+TotalScore	TotalScore	Streptococcus 40	730	0.90776
-0.00163188	0.00130291	-1.25249	0.210504	t3868 ~plateplate_1+plateplate_2+plateplate_3+dna_pcr_qubit+pool+lib_size+(1|Participant_number)+TotalScore	TotalScore	Dolosigranulum 16	730	0.424085
0.00157917	0.0154342	0.102316	0.918513	t255 ~plateplate_1+plateplate_2+plateplate_3+dna_pcr_qubit+pool+lib_size+(1|Participant_number)+TotalScore	TotalScore	Staphylococcus 4	730	0.999861
-0.00238977	0.00133078	-1.79577	0.072648	t532 ~plateplate_1+plateplate_2+plateplate_3+dna_pcr_qubit+pool+lib_size+(1|Participant_number)+TotalScore	TotalScore	Streptococcus 19	730	0.18691
-0.000529922	0.00124079	-0.427085	0.669347	t3098 ~plateplate_1+plateplate_2+plateplate_3+dna_pcr_qubit+pool+lib_size+(1|Participant_number)+TotalScore	TotalScore	Lactobacillus 57	802	0.899321
-0.0817994	0.0161815	-5.05511	4.65985e-07	t1144 ~plateplate_1+plateplate_2+plateplate_3+dna_pcr_qubit+pool+lib_size+(1|Participant_number)+TotalScore	TotalScore	Streptococcus 45	730	3.51273e-06
-0.00183344	0.00132228	-1.38658	0.16569	t1739 ~plateplate_1+plateplate_2+plateplate_3+dna_pcr_qubit+pool+lib_size+(1|Participant_number)+TotalScore	TotalScore	Haemophilus 12	730	0.372586
0.0713044	0.0109686	6.50075	1.49583e-10	t4095 ~plateplate_1+plateplate_2+plateplate_3+dna_pcr_qubit+pool+lib_size+(1|Participant_number)+TotalScore	TotalScore	Moraxella 13	730	2.16519e-09
-0.240192	0.0385547	-6.22991	5.47288e-10	t172 ~plateplate_1+plateplate_2+plateplate_3+dna_pcr_qubit+pool+lib_size+(1|Participant_number)+TotalScore	TotalScore	Haemophilus 2	730	5.35627e-09
-0.000687039	0.00125796	-0.546154	0.585	t1857 ~plateplate_1+plateplate_2+plateplate_3+dna_pcr_qubit+pool+lib_size+(1|Participant_number)+TotalScore	TotalScore	Lactobacillus 40	802	0.846775
-0.00183743	0.0013223	-1.38957	0.164778	t291 ~plateplate_1+plateplate_2+plateplate_3+dna_pcr_qubit+pool+lib_size+(1|Participant_number)+TotalScore	TotalScore	Staphylococcus 5	730	0.371263
-0.00163188	0.00130291	-1.25249	0.210504	t5404 ~plateplate_1+plateplate_2+plateplate_3+dna_pcr_qubit+pool+lib_size+(1|Participant_number)+TotalScore	TotalScore	Streptococcus 76	730	0.424085
-0.0119517	0.0173268	-0.689781	0.490642	t1722 ~plateplate_1+plateplate_2+plateplate_3+dna_pcr_qubit+pool+lib_size+(1|Participant_number)+TotalScore	TotalScore	Dolosigranulum 8	730	0.748235
0.0141983	0.0139767	1.01585	0.309796	t1418 ~plateplate_1+plateplate_2+plateplate_3+dna_pcr_qubit+pool+lib_size+(1|Participant_number)+TotalScore	TotalScore	Rothia 12	730	0.560023
-0.00507545	0.00577567	-0.878762	0.379686	t4014 ~plateplate_1+plateplate_2+plateplate_3+dna_pcr_qubit+pool+lib_size+(1|Participant_number)+TotalScore	TotalScore	Streptococcus 74	730	0.620825
0.00819384	0.0097783	0.837961	0.40231	t2999 ~plateplate_1+plateplate_2+plateplate_3+dna_pcr_qubit+pool+lib_size+(1|Participant_number)+TotalScore	TotalScore	Staphylococcus 45	730	0.643809
-0.00323649	0.00775087	-0.417565	0.676435	t5749 ~plateplate_1+plateplate_2+plateplate_3+dna_pcr_qubit+pool+lib_size+(1|Participant_number)+TotalScore	TotalScore	Streptococcus 83	730	0.899321
0.02421	0.0163011	1.48518	0.138038	t1955 ~plateplate_1+plateplate_2+plateplate_3+dna_pcr_qubit+pool+lib_size+(1|Participant_number)+TotalScore	TotalScore	Staphylococcus 39	730	0.321311
-0.0294248	0.0189734	-1.55085	0.12148	t1149 ~plateplate_1+plateplate_2+plateplate_3+dna_pcr_qubit+pool+lib_size+(1|Participant_number)+TotalScore	TotalScore	Streptococcus 43	730	0.287628
-0.34831	0.0624148	-5.58057	2.65739e-08	t193 ~plateplate_1+plateplate_2+plateplate_3+dna_pcr_qubit+pool+lib_size+(1|Participant_number)+TotalScore	TotalScore	Lactobacillus 7	802	2.22743e-07
-0.0706476	0.0196294	-3.59907	0.000326509	t692 ~plateplate_1+plateplate_2+plateplate_3+dna_pcr_qubit+pool+lib_size+(1|Participant_number)+TotalScore	TotalScore	Streptococcus 31	730	0.00155362
-0.00648834	0.0125783	-0.515837	0.606013	t1047 ~plateplate_1+plateplate_2+plateplate_3+dna_pcr_qubit+pool+lib_size+(1|Participant_number)+TotalScore	TotalScore	Haemophilus 6	730	0.866272
-0.0301032	0.0106593	-2.82413	0.00481005	t3537 ~plateplate_1+plateplate_2+plateplate_3+dna_pcr_qubit+pool+lib_size+(1|Participant_number)+TotalScore	TotalScore	Lactobacillus 63	802	0.015677
-0.00163188	0.00130291	-1.25249	0.210504	t2144 ~plateplate_1+plateplate_2+plateplate_3+dna_pcr_qubit+pool+lib_size+(1|Participant_number)+TotalScore	TotalScore	Staphylococcus 42	730	0.424085
0.111102	0.0429892	2.58442	0.00982177	t181 ~plateplate_1+plateplate_2+plateplate_3+dna_pcr_qubit+pool+lib_size+(1|Participant_number)+TotalScore	TotalScore	Streptococcus 14	730	0.0308723
0.0425777	0.0397982	1.06984	0.284789	t371 ~plateplate_1+plateplate_2+plateplate_3+dna_pcr_qubit+pool+lib_size+(1|Participant_number)+TotalScore	TotalScore	Moraxella 4	730	0.531761
-0.0135604	0.00735149	-1.84458	0.0653186	t4781 ~plateplate_1+plateplate_2+plateplate_3+dna_pcr_qubit+pool+lib_size+(1|Participant_number)+TotalScore	TotalScore	Moraxella 15	730	0.17099
-0.0188542	0.0278461	-0.677084	0.49851	t794 ~plateplate_1+plateplate_2+plateplate_3+dna_pcr_qubit+pool+lib_size+(1|Participant_number)+TotalScore	TotalScore	Lactobacillus 22	802	0.756882
-0.00163188	0.00130291	-1.25249	0.210504	t5380 ~plateplate_1+plateplate_2+plateplate_3+dna_pcr_qubit+pool+lib_size+(1|Participant_number)+TotalScore	TotalScore	Streptococcus 78	730	0.424085
-0.891254	0.075471	-11.8092	2.17093e-31	t122 ~plateplate_1+plateplate_2+plateplate_3+dna_pcr_qubit+pool+lib_size+(1|Participant_number)+TotalScore	TotalScore	Streptococcus 7	730	1.55809e-29
0.00104401	0.00452872	0.230531	0.817697	t268 ~plateplate_1+plateplate_2+plateplate_3+dna_pcr_qubit+pool+lib_size+(1|Participant_number)+TotalScore	TotalScore	Dolosigranulum 2	730	0.999861
0.0267407	0.0181011	1.4773	0.140141	t1486 ~plateplate_1+plateplate_2+plateplate_3+dna_pcr_qubit+pool+lib_size+(1|Participant_number)+TotalScore	TotalScore	Dolosigranulum 7	730	0.324889
-0.00163188	0.00130291	-1.25249	0.210504	t999 ~plateplate_1+plateplate_2+plateplate_3+dna_pcr_qubit+pool+lib_size+(1|Participant_number)+TotalScore	TotalScore	Haemophilus 8	730	0.424085
-0.101229	0.0278424	-3.63577	0.000282904	t416 ~plateplate_1+plateplate_2+plateplate_3+dna_pcr_qubit+pool+lib_size+(1|Participant_number)+TotalScore	TotalScore	Lactobacillus 12	802	0.00136499
0.0220933	0.0120889	1.82757	0.0677244	t1124 ~plateplate_1+plateplate_2+plateplate_3+dna_pcr_qubit+pool+lib_size+(1|Participant_number)+TotalScore	TotalScore	Lactobacillus 32	802	0.175818
0.310408	0.0936709	3.31381	0.000935118	t163 ~plateplate_1+plateplate_2+plateplate_3+dna_pcr_qubit+pool+lib_size+(1|Participant_number)+TotalScore	TotalScore	Streptococcus 8	730	0.00379892
0.0430018	0.018955	2.26862	0.0235672	t630 ~plateplate_1+plateplate_2+plateplate_3+dna_pcr_qubit+pool+lib_size+(1|Participant_number)+TotalScore	TotalScore	Staphylococcus 7	730	0.0696157
-0.000478028	0.0025275	-0.189131	0.850005	t343 ~plateplate_1+plateplate_2+plateplate_3+dna_pcr_qubit+pool+lib_size+(1|Participant_number)+TotalScore	TotalScore	Staphylococcus 6	730	0.999861
0.00887024	0.0143048	0.620089	0.535282	t1440 ~plateplate_1+plateplate_2+plateplate_3+dna_pcr_qubit+pool+lib_size+(1|Participant_number)+TotalScore	TotalScore	Rothia 13	730	0.793821
-0.0103461	0.00963267	-1.07406	0.283044	t3708 ~plateplate_1+plateplate_2+plateplate_3+dna_pcr_qubit+pool+lib_size+(1|Participant_number)+TotalScore	TotalScore	Streptococcus 67	730	0.530227
0.0238744	0.0060075	3.9741	7.68411e-05	t5544 ~plateplate_1+plateplate_2+plateplate_3+dna_pcr_qubit+pool+lib_size+(1|Participant_number)+TotalScore	TotalScore	Dolosigranulum 22	730	0.000401696
-0.0250911	0.00691174	-3.63021	0.000289339	t4208 ~plateplate_1+plateplate_2+plateplate_3+dna_pcr_qubit+pool+lib_size+(1|Participant_number)+TotalScore	TotalScore	Lactobacillus 76	802	0.0013902
0.0557936	0.0185145	3.0135	0.00268756	t1387 ~plateplate_1+plateplate_2+plateplate_3+dna_pcr_qubit+pool+lib_size+(1|Participant_number)+TotalScore	TotalScore	Staphylococcus 32	730	0.0098194
-0.00791256	0.00797905	-0.991667	0.32151	t2220 ~plateplate_1+plateplate_2+plateplate_3+dna_pcr_qubit+pool+lib_size+(1|Participant_number)+TotalScore	TotalScore	Streptococcus 17	730	0.572997
0.0562147	0.0140586	3.9986	7.26044e-05	t2226 ~plateplate_1+plateplate_2+plateplate_3+dna_pcr_qubit+pool+lib_size+(1|Participant_number)+TotalScore	TotalScore	Haemophilus 13	730	0.000381284
-0.000529922	0.00124079	-0.427085	0.669347	t3208 ~plateplate_1+plateplate_2+plateplate_3+dna_pcr_qubit+pool+lib_size+(1|Participant_number)+TotalScore	TotalScore	Lactobacillus 67	802	0.899321
-0.00163188	0.00130291	-1.25249	0.210504	t972 ~plateplate_1+plateplate_2+plateplate_3+dna_pcr_qubit+pool+lib_size+(1|Participant_number)+TotalScore	TotalScore	Staphylococcus 25	730	0.424085
-0.00163188	0.00130291	-1.25249	0.210504	t5618 ~plateplate_1+plateplate_2+plateplate_3+dna_pcr_qubit+pool+lib_size+(1|Participant_number)+TotalScore	TotalScore	Streptococcus 84	730	0.424085
-0.80606	0.0913439	-8.82446	2.03521e-18	t39 ~plateplate_1+plateplate_2+plateplate_3+dna_pcr_qubit+pool+lib_size+(1|Participant_number)+TotalScore	TotalScore	Haemophilus 1	730	6.20469e-17
-0.000529922	0.00124079	-0.427085	0.669347	t3900 ~plateplate_1+plateplate_2+plateplate_3+dna_pcr_qubit+pool+lib_size+(1|Participant_number)+TotalScore	TotalScore	Lactobacillus 72	802	0.899321
-0.0301032	0.0106593	-2.82413	0.00481005	t3538 ~plateplate_1+plateplate_2+plateplate_3+dna_pcr_qubit+pool+lib_size+(1|Participant_number)+TotalScore	TotalScore	Lactobacillus 64	802	0.015677
0.00748931	0.00892584	0.83906	0.401694	t3492 ~plateplate_1+plateplate_2+plateplate_3+dna_pcr_qubit+pool+lib_size+(1|Participant_number)+TotalScore	TotalScore	Rothia 16	730	0.643645
-0.0839574	0.0655568	-1.28068	0.200423	t7 ~plateplate_1+plateplate_2+plateplate_3+dna_pcr_qubit+pool+lib_size+(1|Participant_number)+TotalScore	TotalScore	Staphylococcus 1	730	0.417194
-0.0336201	0.023972	-1.40247	0.160918	t1709 ~plateplate_1+plateplate_2+plateplate_3+dna_pcr_qubit+pool+lib_size+(1|Participant_number)+TotalScore	TotalScore	Streptococcus 55	730	0.364951
-0.0791745	0.0140747	-5.62532	2.43283e-08	t1484 ~plateplate_1+plateplate_2+plateplate_3+dna_pcr_qubit+pool+lib_size+(1|Participant_number)+TotalScore	TotalScore	Streptococcus 50	730	2.05419e-07
-0.0206615	0.0110963	-1.86202	0.0630726	t4083 ~plateplate_1+plateplate_2+plateplate_3+dna_pcr_qubit+pool+lib_size+(1|Participant_number)+TotalScore	TotalScore	Staphylococcus 46	730	0.165614
0.11203	0.0194926	5.7473	1.15776e-08	t1148 ~plateplate_1+plateplate_2+plateplate_3+dna_pcr_qubit+pool+lib_size+(1|Participant_number)+TotalScore	TotalScore	Streptococcus 42	730	1.0072e-07
-0.0225035	0.0192378	-1.16975	0.242516	t1028 ~plateplate_1+plateplate_2+plateplate_3+dna_pcr_qubit+pool+lib_size+(1|Participant_number)+TotalScore	TotalScore	Haemophilus 7	730	0.473082
-0.00130981	0.0083443	-0.156971	0.875286	t2738 ~plateplate_1+plateplate_2+plateplate_3+dna_pcr_qubit+pool+lib_size+(1|Participant_number)+TotalScore	TotalScore	Staphylococcus 41	730	0.999861
-0.115588	0.0718479	-1.60879	0.107782	t52 ~plateplate_1+plateplate_2+plateplate_3+dna_pcr_qubit+pool+lib_size+(1|Participant_number)+TotalScore	TotalScore	Rothia 4	730	0.266361
-0.00163188	0.00130291	-1.25249	0.210504	t1447 ~plateplate_1+plateplate_2+plateplate_3+dna_pcr_qubit+pool+lib_size+(1|Participant_number)+TotalScore	TotalScore	Streptococcus 46	730	0.424085
0.015871	0.023763	0.667885	0.504257	t419 ~plateplate_1+plateplate_2+plateplate_3+dna_pcr_qubit+pool+lib_size+(1|Participant_number)+TotalScore	TotalScore	Lactobacillus 14	802	0.764261
-0.000529922	0.00124079	-0.427085	0.669347	t4166 ~plateplate_1+plateplate_2+plateplate_3+dna_pcr_qubit+pool+lib_size+(1|Participant_number)+TotalScore	TotalScore	Lactobacillus 69	802	0.899321
-0.192609	0.0593103	-3.24748	0.00118529	t318 ~plateplate_1+plateplate_2+plateplate_3+dna_pcr_qubit+pool+lib_size+(1|Participant_number)+TotalScore	TotalScore	Streptococcus 16	730	0.00470971
-0.0224112	0.0302589	-0.74065	0.458986	t632 ~plateplate_1+plateplate_2+plateplate_3+dna_pcr_qubit+pool+lib_size+(1|Participant_number)+TotalScore	TotalScore	Staphylococcus 13	730	0.708743
-0.133252	0.0349201	-3.81591	0.000145509	t805 ~plateplate_1+plateplate_2+plateplate_3+dna_pcr_qubit+pool+lib_size+(1|Participant_number)+TotalScore	TotalScore	Staphylococcus 15	730	0.000733935
0.0686292	0.00758697	9.04567	8.84708e-19	t2334 ~plateplate_1+plateplate_2+plateplate_3+dna_pcr_qubit+pool+lib_size+(1|Participant_number)+TotalScore	TotalScore	Lactobacillus 73	802	2.74578e-17
0.0546567	0.106635	0.512558	0.608312	t68 ~plateplate_1+plateplate_2+plateplate_3+dna_pcr_qubit+pool+lib_size+(1|Participant_number)+TotalScore	TotalScore	Streptococcus 5	730	0.867398
-0.264742	0.102867	-2.57363	0.0101273	t98 ~plateplate_1+plateplate_2+plateplate_3+dna_pcr_qubit+pool+lib_size+(1|Participant_number)+TotalScore	TotalScore	Streptococcus 6	730	0.0317169
-0.136751	0.105223	-1.29964	0.193857	t25 ~plateplate_1+plateplate_2+plateplate_3+dna_pcr_qubit+pool+lib_size+(1|Participant_number)+TotalScore	TotalScore	Streptococcus 4	730	0.407218
-0.0162208	0.012494	-1.29829	0.194409	t2413 ~plateplate_1+plateplate_2+plateplate_3+dna_pcr_qubit+pool+lib_size+(1|Participant_number)+TotalScore	TotalScore	Lactobacillus 51	802	0.407919
-0.0139523	0.00753812	-1.8509	0.0645567	t5101 ~plateplate_1+plateplate_2+plateplate_3+dna_pcr_qubit+pool+lib_size+(1|Participant_number)+TotalScore	TotalScore	Lactobacillus 82	802	0.169333
-0.00163188	0.00130291	-1.25249	0.210504	t3099 ~plateplate_1+plateplate_2+plateplate_3+dna_pcr_qubit+pool+lib_size+(1|Participant_number)+TotalScore	TotalScore	Streptococcus 62	730	0.424085
-0.350896	0.0505185	-6.94588	5.31584e-12	t550 ~plateplate_1+plateplate_2+plateplate_3+dna_pcr_qubit+pool+lib_size+(1|Participant_number)+TotalScore	TotalScore	Staphylococcus 2	730	8.8469e-11
0.0454412	0.0262805	1.72909	0.0838934	t555 ~plateplate_1+plateplate_2+plateplate_3+dna_pcr_qubit+pool+lib_size+(1|Participant_number)+TotalScore	TotalScore	Lactobacillus 16	802	0.213609
-0.0303166	0.0139332	-2.17584	0.0297109	t902 ~plateplate_1+plateplate_2+plateplate_3+dna_pcr_qubit+pool+lib_size+(1|Participant_number)+TotalScore	TotalScore	Streptococcus 38	730	0.0838967
-0.0540934	0.00797764	-6.78062	1.82489e-11	t3833 ~plateplate_1+plateplate_2+plateplate_3+dna_pcr_qubit+pool+lib_size+(1|Participant_number)+TotalScore	TotalScore	Lactobacillus 78	802	2.87066e-10
-0.00163188	0.00130291	-1.25249	0.210504	t5482 ~plateplate_1+plateplate_2+plateplate_3+dna_pcr_qubit+pool+lib_size+(1|Participant_number)+TotalScore	TotalScore	Moraxella 14	730	0.424085
0.0163755	0.0662843	0.24705	0.804889	t5 ~plateplate_1+plateplate_2+plateplate_3+dna_pcr_qubit+pool+lib_size+(1|Participant_number)+TotalScore	TotalScore	Moraxella 1	730	0.999861
0.0818621	0.0197804	4.13855	3.96061e-05	t623 ~plateplate_1+plateplate_2+plateplate_3+dna_pcr_qubit+pool+lib_size+(1|Participant_number)+TotalScore	TotalScore	Streptococcus 25	730	0.000212859
0.198813	0.0400766	4.96083	7.40109e-07	t608 ~plateplate_1+plateplate_2+plateplate_3+dna_pcr_qubit+pool+lib_size+(1|Participant_number)+TotalScore	TotalScore	Lactobacillus 10	802	5.43641e-06
0.273809	0.0762691	3.59004	0.000336673	t174 ~plateplate_1+plateplate_2+plateplate_3+dna_pcr_qubit+pool+lib_size+(1|Participant_number)+TotalScore	TotalScore	Lactobacillus 3	802	0.001591
-0.109806	0.0131596	-8.3442	1.89792e-16	t2031 ~plateplate_1+plateplate_2+plateplate_3+dna_pcr_qubit+pool+lib_size+(1|Participant_number)+TotalScore	TotalScore	Moraxella 5	730	5.06848e-15
0.0622844	0.0107478	5.79506	1.06555e-08	t3612 ~plateplate_1+plateplate_2+plateplate_3+dna_pcr_qubit+pool+lib_size+(1|Participant_number)+TotalScore	TotalScore	Streptococcus 71	730	9.34049e-08
-0.391263	0.0433497	-9.02572	3.45422e-19	t270 ~plateplate_1+plateplate_2+plateplate_3+dna_pcr_qubit+pool+lib_size+(1|Participant_number)+TotalScore	TotalScore	Streptococcus 15	730	1.11213e-17
-0.0248453	0.0167934	-1.47947	0.139422	t1122 ~plateplate_1+plateplate_2+plateplate_3+dna_pcr_qubit+pool+lib_size+(1|Participant_number)+TotalScore	TotalScore	Lactobacillus 34	802	0.323831
0.0260483	0.01223	2.12987	0.0332611	t890 ~plateplate_1+plateplate_2+plateplate_3+dna_pcr_qubit+pool+lib_size+(1|Participant_number)+TotalScore	TotalScore	Lactobacillus 23	802	0.092297
-0.00163188	0.00130291	-1.25249	0.210504	t2547 ~plateplate_1+plateplate_2+plateplate_3+dna_pcr_qubit+pool+lib_size+(1|Participant_number)+TotalScore	TotalScore	Streptococcus 57	730	0.424085
0.0649146	0.0229578	2.82757	0.00473415	t1597 ~plateplate_1+plateplate_2+plateplate_3+dna_pcr_qubit+pool+lib_size+(1|Participant_number)+TotalScore	TotalScore	Rothia 14	730	0.0154736
0.228804	0.0139348	16.4196	3.76327e-58	t1931 ~plateplate_1+plateplate_2+plateplate_3+dna_pcr_qubit+pool+lib_size+(1|Participant_number)+TotalScore	TotalScore	Lactobacillus 42	802	1.08037e-55
-0.0808573	0.106396	-0.759969	0.447419	t24 ~plateplate_1+plateplate_2+plateplate_3+dna_pcr_qubit+pool+lib_size+(1|Participant_number)+TotalScore	TotalScore	Lactobacillus 1	730	0.704461
0.029796	0.0234503	1.2706	0.204406	t1248 ~plateplate_1+plateplate_2+plateplate_3+dna_pcr_qubit+pool+lib_size+(1|Participant_number)+TotalScore	TotalScore	Moraxella 6	730	0.423011
0.176378	0.0194848	9.05212	4.56884e-19	t1345 ~plateplate_1+plateplate_2+plateplate_3+dna_pcr_qubit+pool+lib_size+(1|Participant_number)+TotalScore	TotalScore	Lactobacillus 29	802	1.45738e-17
-0.00163188	0.00130291	-1.25249	0.210504	t5942 ~plateplate_1+plateplate_2+plateplate_3+dna_pcr_qubit+pool+lib_size+(1|Participant_number)+TotalScore	TotalScore	Rothia 18	730	0.424085
-0.0147445	0.0120975	-1.21881	0.22301	t3153 ~plateplate_1+plateplate_2+plateplate_3+dna_pcr_qubit+pool+lib_size+(1|Participant_number)+TotalScore	TotalScore	Lactobacillus 62	802	0.444343
-0.00163188	0.00130291	-1.25249	0.210504	t5950 ~plateplate_1+plateplate_2+plateplate_3+dna_pcr_qubit+pool+lib_size+(1|Participant_number)+TotalScore	TotalScore	Streptococcus 80	730	0.424085
-0.00163188	0.00130291	-1.25249	0.210504	t4855 ~plateplate_1+plateplate_2+plateplate_3+dna_pcr_qubit+pool+lib_size+(1|Participant_number)+TotalScore	TotalScore	Streptococcus 72	730	0.424085
-0.0105083	0.00755827	-1.3903	0.164771	t4949 ~plateplate_1+plateplate_2+plateplate_3+dna_pcr_qubit+pool+lib_size+(1|Participant_number)+TotalScore	TotalScore	Lactobacillus 83	802	0.371263
-0.0112458	0.0164038	-0.685559	0.4933	t1972 ~plateplate_1+plateplate_2+plateplate_3+dna_pcr_qubit+pool+lib_size+(1|Participant_number)+TotalScore	TotalScore	Streptococcus 54	730	0.750959
-0.0294716	0.0368349	-0.8001	0.423715	t306 ~plateplate_1+plateplate_2+plateplate_3+dna_pcr_qubit+pool+lib_size+(1|Participant_number)+TotalScore	TotalScore	Lactobacillus 9	802	0.672052
0.00781501	0.0123092	0.634891	0.525715	t2605 ~plateplate_1+plateplate_2+plateplate_3+dna_pcr_qubit+pool+lib_size+(1|Participant_number)+TotalScore	TotalScore	Lactobacillus 52	802	0.785832
0.0383793	0.012168	3.1541	0.0016669	t2708 ~plateplate_1+plateplate_2+plateplate_3+dna_pcr_qubit+pool+lib_size+(1|Participant_number)+TotalScore	TotalScore	Lactobacillus 53	802	0.00651073
0.0210821	0.0654361	0.322179	0.747354	t15 ~plateplate_1+plateplate_2+plateplate_3+dna_pcr_qubit+pool+lib_size+(1|Participant_number)+TotalScore	TotalScore	Streptococcus 3	730	0.969001
-0.179725	0.0330767	-5.43359	6.06331e-08	t1 ~plateplate_1+plateplate_2+plateplate_3+dna_pcr_qubit+pool+lib_size+(1|Participant_number)+TotalScore	TotalScore	Streptococcus 1	730	4.86902e-07
-0.000529922	0.00124079	-0.427085	0.669347	t1492 ~plateplate_1+plateplate_2+plateplate_3+dna_pcr_qubit+pool+lib_size+(1|Participant_number)+TotalScore	TotalScore	Lactobacillus 36	802	0.899321
0.153108	0.0304882	5.02186	6.5428e-07	t618 ~plateplate_1+plateplate_2+plateplate_3+dna_pcr_qubit+pool+lib_size+(1|Participant_number)+TotalScore	TotalScore	Staphylococcus 11	730	4.8369e-06
-0.173038	0.0281924	-6.13774	9.43731e-10	t1217 ~plateplate_1+plateplate_2+plateplate_3+dna_pcr_qubit+pool+lib_size+(1|Participant_number)+TotalScore	TotalScore	Lactobacillus 30	802	9.08144e-09
-0.0508595	0.0144886	-3.5103	0.000484193	t2449 ~plateplate_1+plateplate_2+plateplate_3+dna_pcr_qubit+pool+lib_size+(1|Participant_number)+TotalScore	TotalScore	Dolosigranulum 10	730	0.0022211
-0.3207	0.0700854	-4.57585	5.58798e-06	t96 ~plateplate_1+plateplate_2+plateplate_3+dna_pcr_qubit+pool+lib_size+(1|Participant_number)+TotalScore	TotalScore	Lactobacillus 5	802	3.70917e-05
-0.00163188	0.00130291	-1.25249	0.210504	t1263 ~plateplate_1+plateplate_2+plateplate_3+dna_pcr_qubit+pool+lib_size+(1|Participant_number)+TotalScore	TotalScore	Streptococcus 41	730	0.424085
-0.0403321	0.00662958	-6.08366	1.63892e-09	t5593 ~plateplate_1+plateplate_2+plateplate_3+dna_pcr_qubit+pool+lib_size+(1|Participant_number)+TotalScore	TotalScore	Lactobacillus 84	802	1.53426e-08
-0.0361275	0.00864331	-4.17982	3.22886e-05	t4272 ~plateplate_1+plateplate_2+plateplate_3+dna_pcr_qubit+pool+lib_size+(1|Participant_number)+TotalScore	TotalScore	Lactobacillus 80	802	0.000174348
0.0502856	0.00881523	5.7044	1.46234e-08	t4902 ~plateplate_1+plateplate_2+plateplate_3+dna_pcr_qubit+pool+lib_size+(1|Participant_number)+TotalScore	TotalScore	Dolosigranulum 20	730	1.25318e-07
0.0168279	0.00639382	2.63189	0.00863889	t5282 ~plateplate_1+plateplate_2+plateplate_3+dna_pcr_qubit+pool+lib_size+(1|Participant_number)+TotalScore	TotalScore	Streptococcus 81	730	0.0272536
0.0244604	0.0206225	1.1861	0.235875	t1001 ~plateplate_1+plateplate_2+plateplate_3+dna_pcr_qubit+pool+lib_size+(1|Participant_number)+TotalScore	TotalScore	Lactobacillus 18	802	0.462749
-0.00163188	0.00130291	-1.25249	0.210504	t120 ~plateplate_1+plateplate_2+plateplate_3+dna_pcr_qubit+pool+lib_size+(1|Participant_number)+TotalScore	TotalScore	Moraxella 2	730	0.424085
-0.142935	0.0281471	-5.07814	4.07703e-07	t389 ~plateplate_1+plateplate_2+plateplate_3+dna_pcr_qubit+pool+lib_size+(1|Participant_number)+TotalScore	TotalScore	Rothia 8	730	3.10052e-06
0.00858059	0.0102503	0.837102	0.402792	t2755 ~plateplate_1+plateplate_2+plateplate_3+dna_pcr_qubit+pool+lib_size+(1|Participant_number)+TotalScore	TotalScore	Streptococcus 64	730	0.644205
-0.00618713	0.00989164	-0.625491	0.531818	t3288 ~plateplate_1+plateplate_2+plateplate_3+dna_pcr_qubit+pool+lib_size+(1|Participant_number)+TotalScore	TotalScore	Lactobacillus 71	802	0.791751
-0.134356	0.0276514	-4.85892	1.24956e-06	t631 ~plateplate_1+plateplate_2+plateplate_3+dna_pcr_qubit+pool+lib_size+(1|Participant_number)+TotalScore	TotalScore	Staphylococcus 14	730	8.9125e-06
-0.268758	0.0743187	-3.61629	0.00031575	t105 ~plateplate_1+plateplate_2+plateplate_3+dna_pcr_qubit+pool+lib_size+(1|Participant_number)+TotalScore	TotalScore	Lactobacillus 6	802	0.00150868
-0.0071956	0.00867559	-0.829407	0.407011	t1846 ~plateplate_1+plateplate_2+plateplate_3+dna_pcr_qubit+pool+lib_size+(1|Participant_number)+TotalScore	TotalScore	Streptococcus 58	730	0.65035
-0.00448793	0.00840309	-0.534081	0.593417	t4339 ~plateplate_1+plateplate_2+plateplate_3+dna_pcr_qubit+pool+lib_size+(1|Participant_number)+TotalScore	TotalScore	Streptococcus 73	730	0.854627
-0.015095	0.0169524	-0.890431	0.373508	t1803 ~plateplate_1+plateplate_2+plateplate_3+dna_pcr_qubit+pool+lib_size+(1|Participant_number)+TotalScore	TotalScore	Lactobacillus 38	802	0.612732
0.0946432	0.0273707	3.45783	0.000562819	t912 ~plateplate_1+plateplate_2+plateplate_3+dna_pcr_qubit+pool+lib_size+(1|Participant_number)+TotalScore	TotalScore	Streptococcus 36	730	0.0025512
-0.00163188	0.00130291	-1.25249	0.210504	t5408 ~plateplate_1+plateplate_2+plateplate_3+dna_pcr_qubit+pool+lib_size+(1|Participant_number)+TotalScore	TotalScore	Streptococcus 82	730	0.424085
-0.303888	0.0226357	-13.4251	2.02404e-39	t1475 ~plateplate_1+plateplate_2+plateplate_3+dna_pcr_qubit+pool+lib_size+(1|Participant_number)+TotalScore	TotalScore	Moraxella 8	730	2.32427e-37
-0.0175525	0.0167481	-1.04803	0.29512	t1735 ~plateplate_1+plateplate_2+plateplate_3+dna_pcr_qubit+pool+lib_size+(1|Participant_number)+TotalScore	TotalScore	Staphylococcus 36	730	0.543394
-0.00163188	0.00130291	-1.25249	0.210504	t1178 ~plateplate_1+plateplate_2+plateplate_3+dna_pcr_qubit+pool+lib_size+(1|Participant_number)+TotalScore	TotalScore	Dolosigranulum 5	730	0.424085
-0.023281	0.0119757	-1.94402	0.0520039	t1472 ~plateplate_1+plateplate_2+plateplate_3+dna_pcr_qubit+pool+lib_size+(1|Participant_number)+TotalScore	TotalScore	Streptococcus 53	730	0.138342
-0.00163188	0.00130291	-1.25249	0.210504	t783 ~plateplate_1+plateplate_2+plateplate_3+dna_pcr_qubit+pool+lib_size+(1|Participant_number)+TotalScore	TotalScore	Streptococcus 26	730	0.424085
0.0137781	0.0312279	0.44121	0.659093	t350 ~plateplate_1+plateplate_2+plateplate_3+dna_pcr_qubit+pool+lib_size+(1|Participant_number)+TotalScore	TotalScore	Lactobacillus 13	802	0.899321
-0.00163188	0.00130291	-1.25249	0.210504	t702 ~plateplate_1+plateplate_2+plateplate_3+dna_pcr_qubit+pool+lib_size+(1|Participant_number)+TotalScore	TotalScore	Streptococcus 27	730	0.424085
-0.380327	0.0522855	-7.27404	4.58321e-13	t224 ~plateplate_1+plateplate_2+plateplate_3+dna_pcr_qubit+pool+lib_size+(1|Participant_number)+TotalScore	TotalScore	Streptococcus 12	730	9.17975e-12
-0.343998	0.0493756	-6.96696	5.02255e-12	t505 ~plateplate_1+plateplate_2+plateplate_3+dna_pcr_qubit+pool+lib_size+(1|Participant_number)+TotalScore	TotalScore	Staphylococcus 8	730	8.39937e-11
-0.0041498	0.0118275	-0.350859	0.725722	t578 ~plateplate_1+plateplate_2+plateplate_3+dna_pcr_qubit+pool+lib_size+(1|Participant_number)+TotalScore	TotalScore	Streptococcus 22	730	0.945937
-0.0304005	0.0184022	-1.652	0.0987465	t1578 ~plateplate_1+plateplate_2+plateplate_3+dna_pcr_qubit+pool+lib_size+(1|Participant_number)+TotalScore	TotalScore	Staphylococcus 37	730	0.247045
-0.039457	0.0148641	-2.65451	0.00811944	t2706 ~plateplate_1+plateplate_2+plateplate_3+dna_pcr_qubit+pool+lib_size+(1|Participant_number)+TotalScore	TotalScore	Lactobacillus 58	802	0.0257327
-0.00953753	0.00903061	-1.05613	0.291222	t3057 ~plateplate_1+plateplate_2+plateplate_3+dna_pcr_qubit+pool+lib_size+(1|Participant_number)+TotalScore	TotalScore	Lactobacillus 74	802	0.540549
-0.0326228	0.00911528	-3.57891	0.000363524	t5165 ~plateplate_1+plateplate_2+plateplate_3+dna_pcr_qubit+pool+lib_size+(1|Participant_number)+TotalScore	TotalScore	Rothia 15	730	0.00170851
-0.848396	0.0759873	-11.165	2.57249e-28	t10 ~plateplate_1+plateplate_2+plateplate_3+dna_pcr_qubit+pool+lib_size+(1|Participant_number)+TotalScore	TotalScore	Dolosigranulum 1	730	1.42939e-26
-0.0208534	0.0132058	-1.57911	0.114543	t974 ~plateplate_1+plateplate_2+plateplate_3+dna_pcr_qubit+pool+lib_size+(1|Participant_number)+TotalScore	TotalScore	Lactobacillus 26	802	0.278895
-0.00163188	0.00130291	-1.25249	0.210504	t5389 ~plateplate_1+plateplate_2+plateplate_3+dna_pcr_qubit+pool+lib_size+(1|Participant_number)+TotalScore	TotalScore	Streptococcus 77	730	0.424085
-0.00163188	0.00130291	-1.25249	0.210504	t1617 ~plateplate_1+plateplate_2+plateplate_3+dna_pcr_qubit+pool+lib_size+(1|Participant_number)+TotalScore	TotalScore	Streptococcus 51	730	0.424085
0.0104269	0.00213398	4.88612	1.09122e-06	t609 ~plateplate_1+plateplate_2+plateplate_3+dna_pcr_qubit+pool+lib_size+(1|Participant_number)+TotalScore	TotalScore	Streptococcus 24	730	7.83176e-06
-0.296703	0.0844116	-3.51495	0.000447244	t37 ~plateplate_1+plateplate_2+plateplate_3+dna_pcr_qubit+pool+lib_size+(1|Participant_number)+TotalScore	TotalScore	Rothia 3	730	0.00206536
-0.0674744	0.0298883	-2.25755	0.0242897	t844 ~plateplate_1+plateplate_2+plateplate_3+dna_pcr_qubit+pool+lib_size+(1|Participant_number)+TotalScore	TotalScore	Staphylococcus 18	730	0.0696157
-0.131415	0.0821893	-1.59893	0.110246	t81 ~plateplate_1+plateplate_2+plateplate_3+dna_pcr_qubit+pool+lib_size+(1|Participant_number)+TotalScore	TotalScore	Lactobacillus 4	730	0.271867
0.00627737	0.00749199	0.837878	0.402357	t4509 ~plateplate_1+plateplate_2+plateplate_3+dna_pcr_qubit+pool+lib_size+(1|Participant_number)+TotalScore	TotalScore	Rothia 19	730	0.643809
-0.33699	0.0818938	-4.11497	3.9922e-05	t35 ~plateplate_1+plateplate_2+plateplate_3+dna_pcr_qubit+pool+lib_size+(1|Participant_number)+TotalScore	TotalScore	Rothia 1	730	0.000214223
0.0845557	0.023816	3.55037	0.00039203	t553 ~plateplate_1+plateplate_2+plateplate_3+dna_pcr_qubit+pool+lib_size+(1|Participant_number)+TotalScore	TotalScore	Staphylococcus 10	730	0.00183058
0.0903794	0.0160183	5.64225	2.74605e-08	t2029 ~plateplate_1+plateplate_2+plateplate_3+dna_pcr_qubit+pool+lib_size+(1|Participant_number)+TotalScore	TotalScore	Streptococcus 56	730	2.29059e-07
0.379815	0.068675	5.53062	3.50491e-08	t198 ~plateplate_1+plateplate_2+plateplate_3+dna_pcr_qubit+pool+lib_size+(1|Participant_number)+TotalScore	TotalScore	Streptococcus 11	730	2.91653e-07
-0.0334759	0.025247	-1.32594	0.184985	t1044 ~plateplate_1+plateplate_2+plateplate_3+dna_pcr_qubit+pool+lib_size+(1|Participant_number)+TotalScore	TotalScore	Lactobacillus 17	802	0.398732
-0.286727	0.0472933	-6.06274	1.53148e-09	t292 ~plateplate_1+plateplate_2+plateplate_3+dna_pcr_qubit+pool+lib_size+(1|Participant_number)+SystemScore	SystemScore	Lactobacillus 8	802	1.44546e-08
0.00106711	0.00110985	0.961496	0.336378	t1629 ~plateplate_1+plateplate_2+plateplate_3+dna_pcr_qubit+pool+lib_size+(1|Participant_number)+SystemScore	SystemScore	Lactobacillus 43	802	0.580731
-0.00081642	0.00709451	-0.115078	0.908391	t4021 ~plateplate_1+plateplate_2+plateplate_3+dna_pcr_qubit+pool+lib_size+(1|Participant_number)+SystemScore	SystemScore	Lactobacillus 77	802	0.999861
0.119066	0.0105963	11.2366	5.3262e-28	t1221 ~plateplate_1+plateplate_2+plateplate_3+dna_pcr_qubit+pool+lib_size+(1|Participant_number)+SystemScore	SystemScore	Streptococcus 59	730	2.9125e-26
0.000572907	0.0154472	0.0370881	0.970418	t701 ~plateplate_1+plateplate_2+plateplate_3+dna_pcr_qubit+pool+lib_size+(1|Participant_number)+SystemScore	SystemScore	Rothia 10	730	0.999861
0.073004	0.0101422	7.19803	7.65563e-13	t979 ~plateplate_1+plateplate_2+plateplate_3+dna_pcr_qubit+pool+lib_size+(1|Participant_number)+SystemScore	SystemScore	Lactobacillus 25	802	1.49004e-11
0.0222156	0.0186541	1.19092	0.23384	t850 ~plateplate_1+plateplate_2+plateplate_3+dna_pcr_qubit+pool+lib_size+(1|Participant_number)+SystemScore	SystemScore	Dolosigranulum 6	730	0.459806
-0.0104479	0.00558646	-1.87022	0.0615698	t5668 ~plateplate_1+plateplate_2+plateplate_3+dna_pcr_qubit+pool+lib_size+(1|Participant_number)+SystemScore	SystemScore	Streptococcus 85	730	0.161807
0.0609308	0.0127074	4.79492	1.74071e-06	t1385 ~plateplate_1+plateplate_2+plateplate_3+dna_pcr_qubit+pool+lib_size+(1|Participant_number)+SystemScore	SystemScore	Streptococcus 47	730	1.21638e-05
0.0344525	0.0102562	3.35918	0.000793261	t907 ~plateplate_1+plateplate_2+plateplate_3+dna_pcr_qubit+pool+lib_size+(1|Participant_number)+SystemScore	SystemScore	Lactobacillus 24	802	0.00327037
-0.0312414	0.0165608	-1.88647	0.0595117	t1162 ~plateplate_1+plateplate_2+plateplate_3+dna_pcr_qubit+pool+lib_size+(1|Participant_number)+SystemScore	SystemScore	Haemophilus 11	730	0.157102
-0.00112651	0.00116886	-0.963774	0.335249	t565 ~plateplate_1+plateplate_2+plateplate_3+dna_pcr_qubit+pool+lib_size+(1|Participant_number)+SystemScore	SystemScore	Streptococcus 23	730	0.580731
-0.00483235	0.0120646	-0.400541	0.688791	t1439 ~plateplate_1+plateplate_2+plateplate_3+dna_pcr_qubit+pool+lib_size+(1|Participant_number)+SystemScore	SystemScore	Haemophilus 10	730	0.90776
0.0076875	0.0134725	0.570606	0.568384	t1887 ~plateplate_1+plateplate_2+plateplate_3+dna_pcr_qubit+pool+lib_size+(1|Participant_number)+SystemScore	SystemScore	Lactobacillus 41	802	0.83034
0.000506303	0.00112845	0.448673	0.653704	t6013 ~plateplate_1+plateplate_2+plateplate_3+dna_pcr_qubit+pool+lib_size+(1|Participant_number)+SystemScore	SystemScore	Rothia 23	730	0.899321
0.0937661	0.0154691	6.06153	1.90295e-09	t814 ~plateplate_1+plateplate_2+plateplate_3+dna_pcr_qubit+pool+lib_size+(1|Participant_number)+SystemScore	SystemScore	Streptococcus 20	730	1.76702e-08
-0.00639089	0.0149703	-0.426905	0.669484	t706 ~plateplate_1+plateplate_2+plateplate_3+dna_pcr_qubit+pool+lib_size+(1|Participant_number)+SystemScore	SystemScore	Streptococcus 28	730	0.899321
0.000506303	0.00112845	0.448673	0.653704	t3202 ~plateplate_1+plateplate_2+plateplate_3+dna_pcr_qubit+pool+lib_size+(1|Participant_number)+SystemScore	SystemScore	Streptococcus 63	730	0.899321
0.111649	0.0203757	5.47951	4.77183e-08	t1126 ~plateplate_1+plateplate_2+plateplate_3+dna_pcr_qubit+pool+lib_size+(1|Participant_number)+SystemScore	SystemScore	Streptococcus 39	730	3.88627e-07
-0.00717757	0.00352373	-2.03692	0.0417594	t823 ~plateplate_1+plateplate_2+plateplate_3+dna_pcr_qubit+pool+lib_size+(1|Participant_number)+SystemScore	SystemScore	Staphylococcus 21	730	0.113187
0.00639832	0.00620061	1.03189	0.302333	t4922 ~plateplate_1+plateplate_2+plateplate_3+dna_pcr_qubit+pool+lib_size+(1|Participant_number)+SystemScore	SystemScore	Dolosigranulum 19	730	0.554009
0.00106711	0.00110985	0.961496	0.336378	t1053 ~plateplate_1+plateplate_2+plateplate_3+dna_pcr_qubit+pool+lib_size+(1|Participant_number)+SystemScore	SystemScore	Lactobacillus 27	802	0.580731
-0.0838231	0.0102859	-8.14932	7.21058e-16	t3185 ~plateplate_1+plateplate_2+plateplate_3+dna_pcr_qubit+pool+lib_size+(1|Participant_number)+SystemScore	SystemScore	Lactobacillus 61	802	1.81317e-14
0.0336477	0.0162719	2.06785	0.0389037	t1904 ~plateplate_1+plateplate_2+plateplate_3+dna_pcr_qubit+pool+lib_size+(1|Participant_number)+SystemScore	SystemScore	Streptococcus 48	730	0.106031
-0.0101225	0.0102789	-0.984784	0.324929	t2666 ~plateplate_1+plateplate_2+plateplate_3+dna_pcr_qubit+pool+lib_size+(1|Participant_number)+SystemScore	SystemScore	Lactobacillus 59	802	0.57521
-0.0736786	0.0184641	-3.99036	7.0563e-05	t1432 ~plateplate_1+plateplate_2+plateplate_3+dna_pcr_qubit+pool+lib_size+(1|Participant_number)+SystemScore	SystemScore	Staphylococcus 33	730	0.000371697
0.0105489	0.0139489	0.756255	0.449692	t2205 ~plateplate_1+plateplate_2+plateplate_3+dna_pcr_qubit+pool+lib_size+(1|Participant_number)+SystemScore	SystemScore	Dolosigranulum 11	730	0.70707
0.00759426	0.014667	0.517779	0.604656	t147 ~plateplate_1+plateplate_2+plateplate_3+dna_pcr_qubit+pool+lib_size+(1|Participant_number)+SystemScore	SystemScore	Staphylococcus 3	730	0.86505
-0.0394133	0.035974	-1.09561	0.273347	t341 ~plateplate_1+plateplate_2+plateplate_3+dna_pcr_qubit+pool+lib_size+(1|Participant_number)+SystemScore	SystemScore	Lactobacillus 11	802	0.516556
0.0247981	0.037765	0.656642	0.51147	t458 ~plateplate_1+plateplate_2+plateplate_3+dna_pcr_qubit+pool+lib_size+(1|Participant_number)+SystemScore	SystemScore	Corynebacterium 15	730	0.773152
-0.00846087	0.013245	-0.638799	0.523003	t1575 ~plateplate_1+plateplate_2+plateplate_3+dna_pcr_qubit+pool+lib_size+(1|Participant_number)+SystemScore	SystemScore	Lactobacillus 35	802	0.783456
0.00724847	0.0130764	0.554316	0.579513	t2680 ~plateplate_1+plateplate_2+plateplate_3+dna_pcr_qubit+pool+lib_size+(1|Participant_number)+SystemScore	SystemScore	Moraxella 11	730	0.843796
-0.180568	0.0647245	-2.7898	0.00531699	t44 ~plateplate_1+plateplate_2+plateplate_3+dna_pcr_qubit+pool+lib_size+(1|Participant_number)+SystemScore	SystemScore	Rothia 2	730	0.0172153
0.0523993	0.0109303	4.79393	1.74938e-06	t2013 ~plateplate_1+plateplate_2+plateplate_3+dna_pcr_qubit+pool+lib_size+(1|Participant_number)+SystemScore	SystemScore	Staphylococcus 40	730	1.21996e-05
-0.0979124	0.016448	-5.95283	2.93598e-09	t525 ~plateplate_1+plateplate_2+plateplate_3+dna_pcr_qubit+pool+lib_size+(1|Participant_number)+SystemScore	SystemScore	Lactobacillus 15	802	2.66169e-08
0.140964	0.0170909	8.24785	3.19709e-16	t1583 ~plateplate_1+plateplate_2+plateplate_3+dna_pcr_qubit+pool+lib_size+(1|Participant_number)+SystemScore	SystemScore	Lactobacillus 28	802	8.28119e-15
0.000506303	0.00112845	0.448673	0.653704	t910 ~plateplate_1+plateplate_2+plateplate_3+dna_pcr_qubit+pool+lib_size+(1|Participant_number)+SystemScore	SystemScore	Rothia 11	730	0.899321
0.000506303	0.00112845	0.448673	0.653704	t1606 ~plateplate_1+plateplate_2+plateplate_3+dna_pcr_qubit+pool+lib_size+(1|Participant_number)+SystemScore	SystemScore	Staphylococcus 34	730	0.899321
0.0552643	0.00778701	7.09698	1.86387e-12	t4906 ~plateplate_1+plateplate_2+plateplate_3+dna_pcr_qubit+pool+lib_size+(1|Participant_number)+SystemScore	SystemScore	Dolosigranulum 21	730	3.41543e-11
-0.0147252	0.0227778	-0.64647	0.518049	t743 ~plateplate_1+plateplate_2+plateplate_3+dna_pcr_qubit+pool+lib_size+(1|Participant_number)+SystemScore	SystemScore	Streptococcus 30	730	0.779676
0.015686	0.0805101	0.194833	0.845539	t132 ~plateplate_1+plateplate_2+plateplate_3+dna_pcr_qubit+pool+lib_size+(1|Participant_number)+SystemScore	SystemScore	Rothia 6	730	0.999861
-0.00469299	0.0124341	-0.377427	0.705945	t2342 ~plateplate_1+plateplate_2+plateplate_3+dna_pcr_qubit+pool+lib_size+(1|Participant_number)+SystemScore	SystemScore	Staphylococcus 44	730	0.926116
-0.0807057	0.0152172	-5.30356	1.41068e-07	t1407 ~plateplate_1+plateplate_2+plateplate_3+dna_pcr_qubit+pool+lib_size+(1|Participant_number)+SystemScore	SystemScore	Streptococcus 52	730	1.11719e-06
-0.0041008	0.00799261	-0.513074	0.608037	t5199 ~plateplate_1+plateplate_2+plateplate_3+dna_pcr_qubit+pool+lib_size+(1|Participant_number)+SystemScore	SystemScore	Rothia 22	730	0.867365
0.419222	0.0634946	6.60248	4.86936e-11	t47 ~plateplate_1+plateplate_2+plateplate_3+dna_pcr_qubit+pool+lib_size+(1|Participant_number)+SystemScore	SystemScore	Rothia 5	730	7.3253e-10
-0.0390612	0.00697629	-5.59914	2.61326e-08	t4796 ~plateplate_1+plateplate_2+plateplate_3+dna_pcr_qubit+pool+lib_size+(1|Participant_number)+SystemScore	SystemScore	Lactobacillus 81	802	2.20115e-07
0.000506303	0.00112845	0.448673	0.653704	t952 ~plateplate_1+plateplate_2+plateplate_3+dna_pcr_qubit+pool+lib_size+(1|Participant_number)+SystemScore	SystemScore	Streptococcus 37	730	0.899321
0.000506303	0.00112845	0.448673	0.653704	t918 ~plateplate_1+plateplate_2+plateplate_3+dna_pcr_qubit+pool+lib_size+(1|Participant_number)+SystemScore	SystemScore	Streptococcus 32	730	0.899321
-0.0188177	0.00819341	-2.29668	0.0217169	t2557 ~plateplate_1+plateplate_2+plateplate_3+dna_pcr_qubit+pool+lib_size+(1|Participant_number)+SystemScore	SystemScore	Lactobacillus 55	802	0.0647747
0.132194	0.0207865	6.3596	2.54983e-10	t1307 ~plateplate_1+plateplate_2+plateplate_3+dna_pcr_qubit+pool+lib_size+(1|Participant_number)+SystemScore	SystemScore	Streptococcus 35	730	2.94787e-09
0.190959	0.012105	15.7752	7.32704e-53	t3351 ~plateplate_1+plateplate_2+plateplate_3+dna_pcr_qubit+pool+lib_size+(1|Participant_number)+SystemScore	SystemScore	Staphylococcus 43	730	1.5776e-50
-0.00473622	0.00856896	-0.552718	0.580523	t3013 ~plateplate_1+plateplate_2+plateplate_3+dna_pcr_qubit+pool+lib_size+(1|Participant_number)+SystemScore	SystemScore	Lactobacillus 54	802	0.844553
0.000482466	0.00113955	0.423382	0.672052	t3392 ~plateplate_1+plateplate_2+plateplate_3+dna_pcr_qubit+pool+lib_size+(1|Participant_number)+SystemScore	SystemScore	Streptococcus 69	730	0.899321
-0.0322758	0.0153615	-2.10109	0.0358339	t1684 ~plateplate_1+plateplate_2+plateplate_3+dna_pcr_qubit+pool+lib_size+(1|Participant_number)+SystemScore	SystemScore	Moraxella 7	730	0.0983647
0.081944	0.0167096	4.90401	1.00117e-06	t840 ~plateplate_1+plateplate_2+plateplate_3+dna_pcr_qubit+pool+lib_size+(1|Participant_number)+SystemScore	SystemScore	Haemophilus 5	730	7.21552e-06
0.00774384	0.0113789	0.680542	0.496372	t3188 ~plateplate_1+plateplate_2+plateplate_3+dna_pcr_qubit+pool+lib_size+(1|Participant_number)+SystemScore	SystemScore	Streptococcus 65	730	0.754301
0.00106711	0.00110985	0.961496	0.336378	t4039 ~plateplate_1+plateplate_2+plateplate_3+dna_pcr_qubit+pool+lib_size+(1|Participant_number)+SystemScore	SystemScore	Lactobacillus 79	802	0.580731
-0.0526483	0.0122806	-4.2871	1.90097e-05	t2386 ~plateplate_1+plateplate_2+plateplate_3+dna_pcr_qubit+pool+lib_size+(1|Participant_number)+SystemScore	SystemScore	Lactobacillus 47	802	0.000105287
0.0157349	0.0197658	0.796069	0.426077	t689 ~plateplate_1+plateplate_2+plateplate_3+dna_pcr_qubit+pool+lib_size+(1|Participant_number)+SystemScore	SystemScore	Lactobacillus 19	802	0.675178
0.0168008	0.00743455	2.25983	0.0240775	t5017 ~plateplate_1+plateplate_2+plateplate_3+dna_pcr_qubit+pool+lib_size+(1|Participant_number)+SystemScore	SystemScore	Rothia 24	730	0.0696157
-0.277009	0.0325876	-8.50046	3.1188e-17	t152 ~plateplate_1+plateplate_2+plateplate_3+dna_pcr_qubit+pool+lib_size+(1|Participant_number)+SystemScore	SystemScore	Streptococcus 9	730	8.87955e-16
0.137701	0.0542089	2.54019	0.0111374	t187 ~plateplate_1+plateplate_2+plateplate_3+dna_pcr_qubit+pool+lib_size+(1|Participant_number)+SystemScore	SystemScore	Haemophilus 3	730	0.0347225
0.17703	0.0233596	7.57847	5.49055e-14	t607 ~plateplate_1+plateplate_2+plateplate_3+dna_pcr_qubit+pool+lib_size+(1|Participant_number)+SystemScore	SystemScore	Staphylococcus 12	730	1.18218e-12
0.000506303	0.00112845	0.448673	0.653704	t1346 ~plateplate_1+plateplate_2+plateplate_3+dna_pcr_qubit+pool+lib_size+(1|Participant_number)+SystemScore	SystemScore	Staphylococcus 35	730	0.899321
-0.00596131	0.00708021	-0.841969	0.400051	t3048 ~plateplate_1+plateplate_2+plateplate_3+dna_pcr_qubit+pool+lib_size+(1|Participant_number)+SystemScore	SystemScore	Lactobacillus 60	802	0.64269
0.0511159	0.0283822	1.80098	0.0718401	t449 ~plateplate_1+plateplate_2+plateplate_3+dna_pcr_qubit+pool+lib_size+(1|Participant_number)+SystemScore	SystemScore	Streptococcus 21	730	0.185246
0.00106711	0.00110985	0.961496	0.336378	t1231 ~plateplate_1+plateplate_2+plateplate_3+dna_pcr_qubit+pool+lib_size+(1|Participant_number)+SystemScore	SystemScore	Lactobacillus 33	802	0.580731
-0.126043	0.0117149	-10.7592	3.72799e-26	t2266 ~plateplate_1+plateplate_2+plateplate_3+dna_pcr_qubit+pool+lib_size+(1|Participant_number)+SystemScore	SystemScore	Lactobacillus 50	802	1.73553e-24
-0.0298832	0.00494133	-6.0476	1.7774e-09	t5818 ~plateplate_1+plateplate_2+plateplate_3+dna_pcr_qubit+pool+lib_size+(1|Participant_number)+SystemScore	SystemScore	Lactobacillus 85	802	1.65491e-08
0.198518	0.0125882	15.7702	7.90867e-53	t3112 ~plateplate_1+plateplate_2+plateplate_3+dna_pcr_qubit+pool+lib_size+(1|Participant_number)+SystemScore	SystemScore	Streptococcus 61	730	1.60267e-50
0.00210299	0.0076265	0.275748	0.782789	t3815 ~plateplate_1+plateplate_2+plateplate_3+dna_pcr_qubit+pool+lib_size+(1|Participant_number)+SystemScore	SystemScore	Lactobacillus 66	802	0.999861
0.0255307	0.0111385	2.29212	0.0221777	t3089 ~plateplate_1+plateplate_2+plateplate_3+dna_pcr_qubit+pool+lib_size+(1|Participant_number)+SystemScore	SystemScore	Dolosigranulum 14	730	0.0660347
-0.102487	0.0148385	-6.90684	5.99796e-12	t2262 ~plateplate_1+plateplate_2+plateplate_3+dna_pcr_qubit+pool+lib_size+(1|Participant_number)+SystemScore	SystemScore	Lactobacillus 48	802	9.8395e-11
-0.026956	0.0202803	-1.32917	0.183908	t526 ~plateplate_1+plateplate_2+plateplate_3+dna_pcr_qubit+pool+lib_size+(1|Participant_number)+SystemScore	SystemScore	Haemophilus 4	730	0.398732
-0.0300289	0.0104299	-2.87911	0.00408535	t2742 ~plateplate_1+plateplate_2+plateplate_3+dna_pcr_qubit+pool+lib_size+(1|Participant_number)+SystemScore	SystemScore	Dolosigranulum 15	730	0.0138252
0.00106711	0.00110985	0.961496	0.336378	t736 ~plateplate_1+plateplate_2+plateplate_3+dna_pcr_qubit+pool+lib_size+(1|Participant_number)+SystemScore	SystemScore	Lactobacillus 20	802	0.580731
0.0356731	0.0131303	2.71685	0.006691	t2341 ~plateplate_1+plateplate_2+plateplate_3+dna_pcr_qubit+pool+lib_size+(1|Participant_number)+SystemScore	SystemScore	Lactobacillus 45	802	0.0214823
-0.013158	0.00788936	-1.66782	0.0956564	t4947 ~plateplate_1+plateplate_2+plateplate_3+dna_pcr_qubit+pool+lib_size+(1|Participant_number)+SystemScore	SystemScore	Staphylococcus 48	730	0.240537
0.000506303	0.00112845	0.448673	0.653704	t5437 ~plateplate_1+plateplate_2+plateplate_3+dna_pcr_qubit+pool+lib_size+(1|Participant_number)+SystemScore	SystemScore	Moraxella 16	730	0.899321
0.00784782	0.00282717	2.77586	0.0055452	t379 ~plateplate_1+plateplate_2+plateplate_3+dna_pcr_qubit+pool+lib_size+(1|Participant_number)+SystemScore	SystemScore	Rothia 9	730	0.0178869
8.65279e-05	0.00748662	0.0115577	0.990779	t326 ~plateplate_1+plateplate_2+plateplate_3+dna_pcr_qubit+pool+lib_size+(1|Participant_number)+SystemScore	SystemScore	Dolosigranulum 3	730	0.999861
0.000506303	0.00112845	0.448673	0.653704	t796 ~plateplate_1+plateplate_2+plateplate_3+dna_pcr_qubit+pool+lib_size+(1|Participant_number)+SystemScore	SystemScore	Dolosigranulum 4	730	0.899321
0.000506303	0.00112845	0.448673	0.653704	t1890 ~plateplate_1+plateplate_2+plateplate_3+dna_pcr_qubit+pool+lib_size+(1|Participant_number)+SystemScore	SystemScore	Streptococcus 60	730	0.899321
-0.0139069	0.00803661	-1.73044	0.0838798	t4383 ~plateplate_1+plateplate_2+plateplate_3+dna_pcr_qubit+pool+lib_size+(1|Participant_number)+SystemScore	SystemScore	Rothia 21	730	0.213609
0.00256854	0.00889573	0.288738	0.772819	t4673 ~plateplate_1+plateplate_2+plateplate_3+dna_pcr_qubit+pool+lib_size+(1|Participant_number)+SystemScore	SystemScore	Rothia 17	730	0.991938
0.000462548	0.00113932	0.405985	0.684787	t5765 ~plateplate_1+plateplate_2+plateplate_3+dna_pcr_qubit+pool+lib_size+(1|Participant_number)+SystemScore	SystemScore	Streptococcus 79	730	0.904907
0.00695254	0.0116161	0.598528	0.549609	t2604 ~plateplate_1+plateplate_2+plateplate_3+dna_pcr_qubit+pool+lib_size+(1|Participant_number)+SystemScore	SystemScore	Lactobacillus 49	802	0.81088
0.0392225	0.00863599	4.54175	6.02553e-06	t4420 ~plateplate_1+plateplate_2+plateplate_3+dna_pcr_qubit+pool+lib_size+(1|Participant_number)+SystemScore	SystemScore	Lactobacillus 75	802	3.98425e-05
0.0123957	0.0102136	1.21364	0.22502	t711 ~plateplate_1+plateplate_2+plateplate_3+dna_pcr_qubit+pool+lib_size+(1|Participant_number)+SystemScore	SystemScore	Streptococcus 33	730	0.447312
0.179607	0.0238815	7.52077	8.45325e-14	t544 ~plateplate_1+plateplate_2+plateplate_3+dna_pcr_qubit+pool+lib_size+(1|Participant_number)+SystemScore	SystemScore	Staphylococcus 9	730	1.80879e-12
0.00908499	0.0105019	0.865079	0.387184	t3193 ~plateplate_1+plateplate_2+plateplate_3+dna_pcr_qubit+pool+lib_size+(1|Participant_number)+SystemScore	SystemScore	Lactobacillus 56	802	0.629174
-0.014054	0.0907234	-0.154911	0.876912	t33 ~plateplate_1+plateplate_2+plateplate_3+dna_pcr_qubit+pool+lib_size+(1|Participant_number)+SystemScore	SystemScore	Lactobacillus 2	802	0.999861
-0.100405	0.0158192	-6.34705	2.97759e-10	t955 ~plateplate_1+plateplate_2+plateplate_3+dna_pcr_qubit+pool+lib_size+(1|Participant_number)+SystemScore	SystemScore	Haemophilus 9	730	2.94787e-09
0.000506303	0.00112845	0.448673	0.653704	t5445 ~plateplate_1+plateplate_2+plateplate_3+dna_pcr_qubit+pool+lib_size+(1|Participant_number)+SystemScore	SystemScore	Rothia 20	730	0.899321
0.0180383	0.00831325	2.16983	0.0300989	t3400 ~plateplate_1+plateplate_2+plateplate_3+dna_pcr_qubit+pool+lib_size+(1|Participant_number)+SystemScore	SystemScore	Lactobacillus 70	802	0.0846084
0.00774971	0.00776376	0.99819	0.318389	t3681 ~plateplate_1+plateplate_2+plateplate_3+dna_pcr_qubit+pool+lib_size+(1|Participant_number)+SystemScore	SystemScore	Streptococcus 70	730	0.570681
-0.00923775	0.00891665	-1.03601	0.300283	t3154 ~plateplate_1+plateplate_2+plateplate_3+dna_pcr_qubit+pool+lib_size+(1|Participant_number)+SystemScore	SystemScore	Lactobacillus 65	802	0.550838
0.0114173	0.0202211	0.564625	0.572376	t373 ~plateplate_1+plateplate_2+plateplate_3+dna_pcr_qubit+pool+lib_size+(1|Participant_number)+SystemScore	SystemScore	Moraxella 3	730	0.834817
0.00106711	0.00110985	0.961496	0.336378	t4176 ~plateplate_1+plateplate_2+plateplate_3+dna_pcr_qubit+pool+lib_size+(1|Participant_number)+SystemScore	SystemScore	Lactobacillus 68	802	0.580731
0.000506303	0.00112845	0.448673	0.653704	t3653 ~plateplate_1+plateplate_2+plateplate_3+dna_pcr_qubit+pool+lib_size+(1|Participant_number)+SystemScore	SystemScore	Streptococcus 66	730	0.899321
0.04144	0.0197419	2.09909	0.0359054	t262 ~plateplate_1+plateplate_2+plateplate_3+dna_pcr_qubit+pool+lib_size+(1|Participant_number)+SystemScore	SystemScore	Streptococcus 13	730	0.0984826
-0.0512596	0.0151314	-3.38764	0.000736489	t1733 ~plateplate_1+plateplate_2+plateplate_3+dna_pcr_qubit+pool+lib_size+(1|Participant_number)+SystemScore	SystemScore	Streptococcus 44	730	0.00305319
0.0611812	0.0105936	5.77529	1.07595e-08	t4063 ~plateplate_1+plateplate_2+plateplate_3+dna_pcr_qubit+pool+lib_size+(1|Participant_number)+SystemScore	SystemScore	Streptococcus 68	730	9.40777e-08
-0.00245047	0.00775552	-0.315964	0.752119	t5279 ~plateplate_1+plateplate_2+plateplate_3+dna_pcr_qubit+pool+lib_size+(1|Participant_number)+SystemScore	SystemScore	Dolosigranulum 18	730	0.972667
-0.0047799	0.0104249	-0.458506	0.646631	t2148 ~plateplate_1+plateplate_2+plateplate_3+dna_pcr_qubit+pool+lib_size+(1|Participant_number)+SystemScore	SystemScore	Moraxella 12	730	0.899321
-0.108506	0.0547913	-1.98036	0.0477681	t3 ~plateplate_1+plateplate_2+plateplate_3+dna_pcr_qubit+pool+lib_size+(1|Participant_number)+SystemScore	SystemScore	Streptococcus 2	730	0.127964
0.00105339	0.00112089	0.939783	0.347404	t1690 ~plateplate_1+plateplate_2+plateplate_3+dna_pcr_qubit+pool+lib_size+(1|Participant_number)+SystemScore	SystemScore	Lactobacillus 37	802	0.5884
0.000506303	0.00112845	0.448673	0.653704	t1202 ~plateplate_1+plateplate_2+plateplate_3+dna_pcr_qubit+pool+lib_size+(1|Participant_number)+SystemScore	SystemScore	Streptococcus 49	730	0.899321
-0.0588315	0.0172671	-3.40714	0.00068646	t1192 ~plateplate_1+plateplate_2+plateplate_3+dna_pcr_qubit+pool+lib_size+(1|Participant_number)+SystemScore	SystemScore	Staphylococcus 27	730	0.00286997
-0.00905436	0.00624236	-1.45047	0.147166	t4520 ~plateplate_1+plateplate_2+plateplate_3+dna_pcr_qubit+pool+lib_size+(1|Participant_number)+SystemScore	SystemScore	Staphylococcus 47	730	0.338895
0.135787	0.0137928	9.8448	4.07438e-22	t2394 ~plateplate_1+plateplate_2+plateplate_3+dna_pcr_qubit+pool+lib_size+(1|Participant_number)+SystemScore	SystemScore	Moraxella 9	730	1.52568e-20
0.0335286	0.0261955	1.27994	0.200891	t1094 ~plateplate_1+plateplate_2+plateplate_3+dna_pcr_qubit+pool+lib_size+(1|Participant_number)+SystemScore	SystemScore	Streptococcus 40	730	0.417916
0.000506303	0.00112845	0.448673	0.653704	t3868 ~plateplate_1+plateplate_2+plateplate_3+dna_pcr_qubit+pool+lib_size+(1|Participant_number)+SystemScore	SystemScore	Dolosigranulum 16	730	0.899321
0.00691615	0.013331	0.518803	0.603942	t255 ~plateplate_1+plateplate_2+plateplate_3+dna_pcr_qubit+pool+lib_size+(1|Participant_number)+SystemScore	SystemScore	Staphylococcus 4	730	0.864534
8.43313e-05	0.00114715	0.0735137	0.941403	t532 ~plateplate_1+plateplate_2+plateplate_3+dna_pcr_qubit+pool+lib_size+(1|Participant_number)+SystemScore	SystemScore	Streptococcus 19	730	0.999861
0.00106711	0.00110985	0.961496	0.336378	t3098 ~plateplate_1+plateplate_2+plateplate_3+dna_pcr_qubit+pool+lib_size+(1|Participant_number)+SystemScore	SystemScore	Lactobacillus 57	802	0.580731
-0.0554319	0.0141633	-3.91378	9.3352e-05	t1144 ~plateplate_1+plateplate_2+plateplate_3+dna_pcr_qubit+pool+lib_size+(1|Participant_number)+SystemScore	SystemScore	Streptococcus 45	730	0.000482622
0.000490381	0.00113951	0.430345	0.66698	t1739 ~plateplate_1+plateplate_2+plateplate_3+dna_pcr_qubit+pool+lib_size+(1|Participant_number)+SystemScore	SystemScore	Haemophilus 12	730	0.899321
0.0759958	0.00985264	7.71324	2.6428e-14	t4095 ~plateplate_1+plateplate_2+plateplate_3+dna_pcr_qubit+pool+lib_size+(1|Participant_number)+SystemScore	SystemScore	Moraxella 13	730	5.91197e-13
-0.201979	0.0335702	-6.01663	2.03253e-09	t172 ~plateplate_1+plateplate_2+plateplate_3+dna_pcr_qubit+pool+lib_size+(1|Participant_number)+SystemScore	SystemScore	Haemophilus 2	730	1.87221e-08
0.0010535	0.00112088	0.939885	0.347351	t1857 ~plateplate_1+plateplate_2+plateplate_3+dna_pcr_qubit+pool+lib_size+(1|Participant_number)+SystemScore	SystemScore	Lactobacillus 40	802	0.5884
0.000478751	0.00113952	0.420134	0.674422	t291 ~plateplate_1+plateplate_2+plateplate_3+dna_pcr_qubit+pool+lib_size+(1|Participant_number)+SystemScore	SystemScore	Staphylococcus 5	730	0.899321
0.000506303	0.00112845	0.448673	0.653704	t5404 ~plateplate_1+plateplate_2+plateplate_3+dna_pcr_qubit+pool+lib_size+(1|Participant_number)+SystemScore	SystemScore	Streptococcus 76	730	0.899321
0.00839828	0.015842	0.530129	0.596164	t1722 ~plateplate_1+plateplate_2+plateplate_3+dna_pcr_qubit+pool+lib_size+(1|Participant_number)+SystemScore	SystemScore	Dolosigranulum 8	730	0.857888
-0.00486943	0.0121488	-0.400816	0.688588	t1418 ~plateplate_1+plateplate_2+plateplate_3+dna_pcr_qubit+pool+lib_size+(1|Participant_number)+SystemScore	SystemScore	Rothia 12	730	0.90776
-0.00267347	0.00511101	-0.523081	0.60098	t4014 ~plateplate_1+plateplate_2+plateplate_3+dna_pcr_qubit+pool+lib_size+(1|Participant_number)+SystemScore	SystemScore	Streptococcus 74	730	0.861939
0.00860384	0.00878065	0.979863	0.327351	t2999 ~plateplate_1+plateplate_2+plateplate_3+dna_pcr_qubit+pool+lib_size+(1|Participant_number)+SystemScore	SystemScore	Staphylococcus 45	730	0.57521
-0.00329272	0.00705893	-0.466462	0.641006	t5749 ~plateplate_1+plateplate_2+plateplate_3+dna_pcr_qubit+pool+lib_size+(1|Participant_number)+SystemScore	SystemScore	Streptococcus 83	730	0.899321
0.00577303	0.0148138	0.389705	0.696845	t1955 ~plateplate_1+plateplate_2+plateplate_3+dna_pcr_qubit+pool+lib_size+(1|Participant_number)+SystemScore	SystemScore	Staphylococcus 39	730	0.916971
-0.0546004	0.0172381	-3.16743	0.00158768	t1149 ~plateplate_1+plateplate_2+plateplate_3+dna_pcr_qubit+pool+lib_size+(1|Participant_number)+SystemScore	SystemScore	Streptococcus 43	730	0.00622246
-0.284641	0.0562964	-5.05611	4.55788e-07	t193 ~plateplate_1+plateplate_2+plateplate_3+dna_pcr_qubit+pool+lib_size+(1|Participant_number)+SystemScore	SystemScore	Lactobacillus 7	802	3.4434e-06
-0.018519	0.0171833	-1.07773	0.281259	t692 ~plateplate_1+plateplate_2+plateplate_3+dna_pcr_qubit+pool+lib_size+(1|Participant_number)+SystemScore	SystemScore	Streptococcus 31	730	0.527667
0.00551296	0.0109225	0.504735	0.613787	t1047 ~plateplate_1+plateplate_2+plateplate_3+dna_pcr_qubit+pool+lib_size+(1|Participant_number)+SystemScore	SystemScore	Haemophilus 6	730	0.873751
0.0144066	0.00974533	1.4783	0.139496	t3537 ~plateplate_1+plateplate_2+plateplate_3+dna_pcr_qubit+pool+lib_size+(1|Participant_number)+SystemScore	SystemScore	Lactobacillus 63	802	0.323831
0.000506303	0.00112845	0.448673	0.653704	t2144 ~plateplate_1+plateplate_2+plateplate_3+dna_pcr_qubit+pool+lib_size+(1|Participant_number)+SystemScore	SystemScore	Staphylococcus 42	730	0.899321
-0.0204382	0.0376833	-0.542368	0.587615	t181 ~plateplate_1+plateplate_2+plateplate_3+dna_pcr_qubit+pool+lib_size+(1|Participant_number)+SystemScore	SystemScore	Streptococcus 14	730	0.849847
-0.186917	0.0342456	-5.45813	5.25902e-08	t371 ~plateplate_1+plateplate_2+plateplate_3+dna_pcr_qubit+pool+lib_size+(1|Participant_number)+SystemScore	SystemScore	Moraxella 4	730	4.25289e-07
-0.00732805	0.00651063	-1.12555	0.260502	t4781 ~plateplate_1+plateplate_2+plateplate_3+dna_pcr_qubit+pool+lib_size+(1|Participant_number)+SystemScore	SystemScore	Moraxella 15	730	0.498919
-0.0496608	0.025635	-1.93723	0.0529101	t794 ~plateplate_1+plateplate_2+plateplate_3+dna_pcr_qubit+pool+lib_size+(1|Participant_number)+SystemScore	SystemScore	Lactobacillus 22	802	0.140428
0.000506303	0.00112845	0.448673	0.653704	t5380 ~plateplate_1+plateplate_2+plateplate_3+dna_pcr_qubit+pool+lib_size+(1|Participant_number)+SystemScore	SystemScore	Streptococcus 78	730	0.899321
-0.65537	0.0658946	-9.94573	6.62605e-23	t122 ~plateplate_1+plateplate_2+plateplate_3+dna_pcr_qubit+pool+lib_size+(1|Participant_number)+SystemScore	SystemScore	Streptococcus 7	730	2.65427e-21
0.000290318	0.00390196	0.0744032	0.940695	t268 ~plateplate_1+plateplate_2+plateplate_3+dna_pcr_qubit+pool+lib_size+(1|Participant_number)+SystemScore	SystemScore	Dolosigranulum 2	730	0.999861
0.00619145	0.0164526	0.376321	0.706765	t1486 ~plateplate_1+plateplate_2+plateplate_3+dna_pcr_qubit+pool+lib_size+(1|Participant_number)+SystemScore	SystemScore	Dolosigranulum 7	730	0.926345
0.000506303	0.00112845	0.448673	0.653704	t999 ~plateplate_1+plateplate_2+plateplate_3+dna_pcr_qubit+pool+lib_size+(1|Participant_number)+SystemScore	SystemScore	Haemophilus 8	730	0.899321
-0.12264	0.0249849	-4.90856	9.70852e-07	t416 ~plateplate_1+plateplate_2+plateplate_3+dna_pcr_qubit+pool+lib_size+(1|Participant_number)+SystemScore	SystemScore	Lactobacillus 12	802	7.01171e-06
-0.00328875	0.0108737	-0.30245	0.762331	t1124 ~plateplate_1+plateplate_2+plateplate_3+dna_pcr_qubit+pool+lib_size+(1|Participant_number)+SystemScore	SystemScore	Lactobacillus 32	802	0.981768
0.58704	0.0811444	7.23451	6.17559e-13	t163 ~plateplate_1+plateplate_2+plateplate_3+dna_pcr_qubit+pool+lib_size+(1|Participant_number)+SystemScore	SystemScore	Streptococcus 8	730	1.21571e-11
0.0822597	0.0169313	4.85844	1.34304e-06	t630 ~plateplate_1+plateplate_2+plateplate_3+dna_pcr_qubit+pool+lib_size+(1|Participant_number)+SystemScore	SystemScore	Staphylococcus 7	730	9.50058e-06
0.00763325	0.0021723	3.51391	0.000449138	t343 ~plateplate_1+plateplate_2+plateplate_3+dna_pcr_qubit+pool+lib_size+(1|Participant_number)+SystemScore	SystemScore	Staphylococcus 6	730	0.00207133
0.0134729	0.0125913	1.07002	0.28473	t1440 ~plateplate_1+plateplate_2+plateplate_3+dna_pcr_qubit+pool+lib_size+(1|Participant_number)+SystemScore	SystemScore	Rothia 13	730	0.531761
-0.00496152	0.00857472	-0.578622	0.56293	t3708 ~plateplate_1+plateplate_2+plateplate_3+dna_pcr_qubit+pool+lib_size+(1|Participant_number)+SystemScore	SystemScore	Streptococcus 67	730	0.82414
0.00864977	0.00539604	1.60299	0.109187	t5544 ~plateplate_1+plateplate_2+plateplate_3+dna_pcr_qubit+pool+lib_size+(1|Participant_number)+SystemScore	SystemScore	Dolosigranulum 22	730	0.269448
-0.0271802	0.00623214	-4.36129	1.34223e-05	t4208 ~plateplate_1+plateplate_2+plateplate_3+dna_pcr_qubit+pool+lib_size+(1|Participant_number)+SystemScore	SystemScore	Lactobacillus 76	802	7.5555e-05
0.0334253	0.0166725	2.00482	0.045267	t1387 ~plateplate_1+plateplate_2+plateplate_3+dna_pcr_qubit+pool+lib_size+(1|Participant_number)+SystemScore	SystemScore	Staphylococcus 32	730	0.121547
-0.011944	0.00702982	-1.69905	0.089461	t2220 ~plateplate_1+plateplate_2+plateplate_3+dna_pcr_qubit+pool+lib_size+(1|Participant_number)+SystemScore	SystemScore	Streptococcus 17	730	0.225948
0.0478121	0.0128198	3.72955	0.000204316	t2226 ~plateplate_1+plateplate_2+plateplate_3+dna_pcr_qubit+pool+lib_size+(1|Participant_number)+SystemScore	SystemScore	Haemophilus 13	730	0.00101568
0.00106711	0.00110985	0.961496	0.336378	t3208 ~plateplate_1+plateplate_2+plateplate_3+dna_pcr_qubit+pool+lib_size+(1|Participant_number)+SystemScore	SystemScore	Lactobacillus 67	802	0.580731
0.000506303	0.00112845	0.448673	0.653704	t972 ~plateplate_1+plateplate_2+plateplate_3+dna_pcr_qubit+pool+lib_size+(1|Participant_number)+SystemScore	SystemScore	Staphylococcus 25	730	0.899321
0.000506303	0.00112845	0.448673	0.653704	t5618 ~plateplate_1+plateplate_2+plateplate_3+dna_pcr_qubit+pool+lib_size+(1|Participant_number)+SystemScore	SystemScore	Streptococcus 84	730	0.899321
-0.705991	0.0794278	-8.88846	1.13375e-18	t39 ~plateplate_1+plateplate_2+plateplate_3+dna_pcr_qubit+pool+lib_size+(1|Participant_number)+SystemScore	SystemScore	Haemophilus 1	730	3.48731e-17
0.00106711	0.00110985	0.961496	0.336378	t3900 ~plateplate_1+plateplate_2+plateplate_3+dna_pcr_qubit+pool+lib_size+(1|Participant_number)+SystemScore	SystemScore	Lactobacillus 72	802	0.580731
0.0144066	0.00974533	1.4783	0.139496	t3538 ~plateplate_1+plateplate_2+plateplate_3+dna_pcr_qubit+pool+lib_size+(1|Participant_number)+SystemScore	SystemScore	Lactobacillus 64	802	0.323831
0.00796163	0.00801449	0.993405	0.320713	t3492 ~plateplate_1+plateplate_2+plateplate_3+dna_pcr_qubit+pool+lib_size+(1|Participant_number)+SystemScore	SystemScore	Rothia 16	730	0.572047
0.0147492	0.0569629	0.258926	0.795712	t7 ~plateplate_1+plateplate_2+plateplate_3+dna_pcr_qubit+pool+lib_size+(1|Participant_number)+SystemScore	SystemScore	Staphylococcus 1	730	0.999861
0.00195837	0.0209616	0.0934263	0.925573	t1709 ~plateplate_1+plateplate_2+plateplate_3+dna_pcr_qubit+pool+lib_size+(1|Participant_number)+SystemScore	SystemScore	Streptococcus 55	730	0.999861
-0.0363648	0.0124662	-2.91706	0.00359607	t1484 ~plateplate_1+plateplate_2+plateplate_3+dna_pcr_qubit+pool+lib_size+(1|Participant_number)+SystemScore	SystemScore	Streptococcus 50	730	0.0122174
-0.0160337	0.0100458	-1.59607	0.110798	t4083 ~plateplate_1+plateplate_2+plateplate_3+dna_pcr_qubit+pool+lib_size+(1|Participant_number)+SystemScore	SystemScore	Staphylococcus 46	730	0.273033
0.121848	0.017243	7.06649	2.34544e-12	t1148 ~plateplate_1+plateplate_2+plateplate_3+dna_pcr_qubit+pool+lib_size+(1|Participant_number)+SystemScore	SystemScore	Streptococcus 42	730	4.18655e-11
-0.0328331	0.0173522	-1.89216	0.0587492	t1028 ~plateplate_1+plateplate_2+plateplate_3+dna_pcr_qubit+pool+lib_size+(1|Participant_number)+SystemScore	SystemScore	Haemophilus 7	730	0.155208
0.00122241	0.00733829	0.166579	0.867716	t2738 ~plateplate_1+plateplate_2+plateplate_3+dna_pcr_qubit+pool+lib_size+(1|Participant_number)+SystemScore	SystemScore	Staphylococcus 41	730	0.999861
-0.264749	0.061975	-4.27186	2.00701e-05	t52 ~plateplate_1+plateplate_2+plateplate_3+dna_pcr_qubit+pool+lib_size+(1|Participant_number)+SystemScore	SystemScore	Rothia 4	730	0.000110804
0.000506303	0.00112845	0.448673	0.653704	t1447 ~plateplate_1+plateplate_2+plateplate_3+dna_pcr_qubit+pool+lib_size+(1|Participant_number)+SystemScore	SystemScore	Streptococcus 46	730	0.899321
-0.000377022	0.021203	-0.0177816	0.985814	t419 ~plateplate_1+plateplate_2+plateplate_3+dna_pcr_qubit+pool+lib_size+(1|Participant_number)+SystemScore	SystemScore	Lactobacillus 14	802	0.999861
0.00106711	0.00110985	0.961496	0.336378	t4166 ~plateplate_1+plateplate_2+plateplate_3+dna_pcr_qubit+pool+lib_size+(1|Participant_number)+SystemScore	SystemScore	Lactobacillus 69	802	0.580731
-0.266655	0.051946	-5.13331	3.08699e-07	t318 ~plateplate_1+plateplate_2+plateplate_3+dna_pcr_qubit+pool+lib_size+(1|Participant_number)+SystemScore	SystemScore	Streptococcus 16	730	2.37381e-06
0.0125495	0.0264473	0.47451	0.635178	t632 ~plateplate_1+plateplate_2+plateplate_3+dna_pcr_qubit+pool+lib_size+(1|Participant_number)+SystemScore	SystemScore	Staphylococcus 13	730	0.898271
-0.104866	0.0312533	-3.35537	0.00081585	t805 ~plateplate_1+plateplate_2+plateplate_3+dna_pcr_qubit+pool+lib_size+(1|Participant_number)+SystemScore	SystemScore	Staphylococcus 15	730	0.00334994
0.0763113	0.00692425	11.0209	4.68278e-27	t2334 ~plateplate_1+plateplate_2+plateplate_3+dna_pcr_qubit+pool+lib_size+(1|Participant_number)+SystemScore	SystemScore	Lactobacillus 73	802	2.37238e-25
-0.15612	0.093089	-1.67711	0.0936478	t68 ~plateplate_1+plateplate_2+plateplate_3+dna_pcr_qubit+pool+lib_size+(1|Participant_number)+SystemScore	SystemScore	Streptococcus 5	730	0.235831
-0.450083	0.0895514	-5.02598	5.36249e-07	t98 ~plateplate_1+plateplate_2+plateplate_3+dna_pcr_qubit+pool+lib_size+(1|Participant_number)+SystemScore	SystemScore	Streptococcus 6	730	4.00733e-06
0.083146	0.0918576	0.905162	0.365467	t25 ~plateplate_1+plateplate_2+plateplate_3+dna_pcr_qubit+pool+lib_size+(1|Participant_number)+SystemScore	SystemScore	Streptococcus 4	730	0.606735
-0.00737288	0.0114016	-0.646652	0.517939	t2413 ~plateplate_1+plateplate_2+plateplate_3+dna_pcr_qubit+pool+lib_size+(1|Participant_number)+SystemScore	SystemScore	Lactobacillus 51	802	0.779676
-0.0147058	0.0069508	-2.1157	0.0345857	t5101 ~plateplate_1+plateplate_2+plateplate_3+dna_pcr_qubit+pool+lib_size+(1|Participant_number)+SystemScore	SystemScore	Lactobacillus 82	802	0.0950898
0.000506303	0.00112845	0.448673	0.653704	t3099 ~plateplate_1+plateplate_2+plateplate_3+dna_pcr_qubit+pool+lib_size+(1|Participant_number)+SystemScore	SystemScore	Streptococcus 62	730	0.899321
-0.551869	0.0437081	-12.6262	2.05902e-35	t550 ~plateplate_1+plateplate_2+plateplate_3+dna_pcr_qubit+pool+lib_size+(1|Participant_number)+SystemScore	SystemScore	Staphylococcus 2	730	2.08627e-33
-0.041552	0.0234935	-1.76866	0.0770491	t555 ~plateplate_1+plateplate_2+plateplate_3+dna_pcr_qubit+pool+lib_size+(1|Participant_number)+SystemScore	SystemScore	Lactobacillus 16	802	0.197643
-0.0286593	0.0122814	-2.33355	0.0197134	t902 ~plateplate_1+plateplate_2+plateplate_3+dna_pcr_qubit+pool+lib_size+(1|Participant_number)+SystemScore	SystemScore	Streptococcus 38	730	0.0590545
-0.0450356	0.00727322	-6.19197	7.43453e-10	t3833 ~plateplate_1+plateplate_2+plateplate_3+dna_pcr_qubit+pool+lib_size+(1|Participant_number)+SystemScore	SystemScore	Lactobacillus 78	802	7.19437e-09
0.000506303	0.00112845	0.448673	0.653704	t5482 ~plateplate_1+plateplate_2+plateplate_3+dna_pcr_qubit+pool+lib_size+(1|Participant_number)+SystemScore	SystemScore	Moraxella 14	730	0.899321
0.140257	0.0571846	2.4527	0.0142432	t5 ~plateplate_1+plateplate_2+plateplate_3+dna_pcr_qubit+pool+lib_size+(1|Participant_number)+SystemScore	SystemScore	Moraxella 1	730	0.0435772
0.0705246	0.0177341	3.97679	7.47066e-05	t623 ~plateplate_1+plateplate_2+plateplate_3+dna_pcr_qubit+pool+lib_size+(1|Participant_number)+SystemScore	SystemScore	Streptococcus 25	730	0.000391726
0.0197262	0.0359817	0.548229	0.583574	t608 ~plateplate_1+plateplate_2+plateplate_3+dna_pcr_qubit+pool+lib_size+(1|Participant_number)+SystemScore	SystemScore	Lactobacillus 10	802	0.845694
0.254305	0.0685297	3.71088	0.000210442	t174 ~plateplate_1+plateplate_2+plateplate_3+dna_pcr_qubit+pool+lib_size+(1|Participant_number)+SystemScore	SystemScore	Lactobacillus 3	802	0.00103864
-0.104118	0.0115922	-8.98171	6.92769e-19	t2031 ~plateplate_1+plateplate_2+plateplate_3+dna_pcr_qubit+pool+lib_size+(1|Participant_number)+SystemScore	SystemScore	Moraxella 5	730	2.16963e-17
0.0656167	0.00966405	6.78978	1.92306e-11	t3612 ~plateplate_1+plateplate_2+plateplate_3+dna_pcr_qubit+pool+lib_size+(1|Participant_number)+SystemScore	SystemScore	Streptococcus 71	730	2.9977e-10
-0.354156	0.0376183	-9.41448	1.00864e-20	t270 ~plateplate_1+plateplate_2+plateplate_3+dna_pcr_qubit+pool+lib_size+(1|Participant_number)+SystemScore	SystemScore	Streptococcus 15	730	3.58225e-19
-0.0509741	0.0155299	-3.28233	0.0010606	t1122 ~plateplate_1+plateplate_2+plateplate_3+dna_pcr_qubit+pool+lib_size+(1|Participant_number)+SystemScore	SystemScore	Lactobacillus 34	802	0.00426843
0.0366191	0.0109069	3.35744	0.00079624	t890 ~plateplate_1+plateplate_2+plateplate_3+dna_pcr_qubit+pool+lib_size+(1|Participant_number)+SystemScore	SystemScore	Lactobacillus 23	802	0.00327724
0.000506303	0.00112845	0.448673	0.653704	t2547 ~plateplate_1+plateplate_2+plateplate_3+dna_pcr_qubit+pool+lib_size+(1|Participant_number)+SystemScore	SystemScore	Streptococcus 57	730	0.899321
0.0275041	0.0201144	1.36738	0.171632	t1597 ~plateplate_1+plateplate_2+plateplate_3+dna_pcr_qubit+pool+lib_size+(1|Participant_number)+SystemScore	SystemScore	Rothia 14	730	0.384692
0.14397	0.0127249	11.314	4.14767e-29	t1931 ~plateplate_1+plateplate_2+plateplate_3+dna_pcr_qubit+pool+lib_size+(1|Participant_number)+SystemScore	SystemScore	Lactobacillus 42	802	2.42182e-27
-0.191323	0.0942657	-2.02961	0.042551	t24 ~plateplate_1+plateplate_2+plateplate_3+dna_pcr_qubit+pool+lib_size+(1|Participant_number)+SystemScore	SystemScore	Lactobacillus 1	730	0.114881
-0.0221524	0.0213362	-1.03825	0.299441	t1248 ~plateplate_1+plateplate_2+plateplate_3+dna_pcr_qubit+pool+lib_size+(1|Participant_number)+SystemScore	SystemScore	Moraxella 6	730	0.550157
0.211702	0.0177217	11.9459	7.11592e-32	t1345 ~plateplate_1+plateplate_2+plateplate_3+dna_pcr_qubit+pool+lib_size+(1|Participant_number)+SystemScore	SystemScore	Lactobacillus 29	802	5.57144e-30
0.000506303	0.00112845	0.448673	0.653704	t5942 ~plateplate_1+plateplate_2+plateplate_3+dna_pcr_qubit+pool+lib_size+(1|Participant_number)+SystemScore	SystemScore	Rothia 18	730	0.899321
-0.0144895	0.0108109	-1.34027	0.180255	t3153 ~plateplate_1+plateplate_2+plateplate_3+dna_pcr_qubit+pool+lib_size+(1|Participant_number)+SystemScore	SystemScore	Lactobacillus 62	802	0.398732
0.000506303	0.00112845	0.448673	0.653704	t5950 ~plateplate_1+plateplate_2+plateplate_3+dna_pcr_qubit+pool+lib_size+(1|Participant_number)+SystemScore	SystemScore	Streptococcus 80	730	0.899321
0.000506303	0.00112845	0.448673	0.653704	t4855 ~plateplate_1+plateplate_2+plateplate_3+dna_pcr_qubit+pool+lib_size+(1|Participant_number)+SystemScore	SystemScore	Streptococcus 72	730	0.899321
-0.0218382	0.00695542	-3.13974	0.00172724	t4949 ~plateplate_1+plateplate_2+plateplate_3+dna_pcr_qubit+pool+lib_size+(1|Participant_number)+SystemScore	SystemScore	Lactobacillus 83	802	0.00673116
0.00804563	0.0149985	0.536427	0.591807	t1972 ~plateplate_1+plateplate_2+plateplate_3+dna_pcr_qubit+pool+lib_size+(1|Participant_number)+SystemScore	SystemScore	Streptococcus 54	730	0.854474
-0.0557872	0.0329198	-1.69464	0.0902452	t306 ~plateplate_1+plateplate_2+plateplate_3+dna_pcr_qubit+pool+lib_size+(1|Participant_number)+SystemScore	SystemScore	Lactobacillus 9	802	0.227762
-0.00360837	0.0114231	-0.315882	0.752158	t2605 ~plateplate_1+plateplate_2+plateplate_3+dna_pcr_qubit+pool+lib_size+(1|Participant_number)+SystemScore	SystemScore	Lactobacillus 52	802	0.972667
0.0244739	0.0111759	2.18988	0.0287281	t2708 ~plateplate_1+plateplate_2+plateplate_3+dna_pcr_qubit+pool+lib_size+(1|Participant_number)+SystemScore	SystemScore	Lactobacillus 53	802	0.0816571
0.116903	0.0574703	2.03415	0.0420543	t15 ~plateplate_1+plateplate_2+plateplate_3+dna_pcr_qubit+pool+lib_size+(1|Participant_number)+SystemScore	SystemScore	Streptococcus 3	730	0.11378
-0.15812	0.02877	-5.496	4.26366e-08	t1 ~plateplate_1+plateplate_2+plateplate_3+dna_pcr_qubit+pool+lib_size+(1|Participant_number)+SystemScore	SystemScore	Streptococcus 1	730	3.49722e-07
0.00106711	0.00110985	0.961496	0.336378	t1492 ~plateplate_1+plateplate_2+plateplate_3+dna_pcr_qubit+pool+lib_size+(1|Participant_number)+SystemScore	SystemScore	Lactobacillus 36	802	0.580731
0.145159	0.0274909	5.28024	1.55746e-07	t618 ~plateplate_1+plateplate_2+plateplate_3+dna_pcr_qubit+pool+lib_size+(1|Participant_number)+SystemScore	SystemScore	Staphylococcus 11	730	1.22499e-06
-0.147778	0.0251933	-5.86578	4.94472e-09	t1217 ~plateplate_1+plateplate_2+plateplate_3+dna_pcr_qubit+pool+lib_size+(1|Participant_number)+SystemScore	SystemScore	Lactobacillus 30	802	4.4131e-08
-0.0441605	0.013128	-3.36383	0.000802106	t2449 ~plateplate_1+plateplate_2+plateplate_3+dna_pcr_qubit+pool+lib_size+(1|Participant_number)+SystemScore	SystemScore	Dolosigranulum 10	730	0.00329744
-0.295983	0.0645232	-4.58723	5.06244e-06	t96 ~plateplate_1+plateplate_2+plateplate_3+dna_pcr_qubit+pool+lib_size+(1|Participant_number)+SystemScore	SystemScore	Lactobacillus 5	802	3.38643e-05
0.000506303	0.00112845	0.448673	0.653704	t1263 ~plateplate_1+plateplate_2+plateplate_3+dna_pcr_qubit+pool+lib_size+(1|Participant_number)+SystemScore	SystemScore	Streptococcus 41	730	0.899321
-0.0309692	0.00604542	-5.12275	3.43007e-07	t5593 ~plateplate_1+plateplate_2+plateplate_3+dna_pcr_qubit+pool+lib_size+(1|Participant_number)+SystemScore	SystemScore	Lactobacillus 84	802	2.61429e-06
0.0222013	0.00787821	2.81806	0.00491977	t4272 ~plateplate_1+plateplate_2+plateplate_3+dna_pcr_qubit+pool+lib_size+(1|Participant_number)+SystemScore	SystemScore	Lactobacillus 80	802	0.0159892
0.0552643	0.00778701	7.09698	1.86387e-12	t4902 ~plateplate_1+plateplate_2+plateplate_3+dna_pcr_qubit+pool+lib_size+(1|Participant_number)+SystemScore	SystemScore	Dolosigranulum 20	730	3.41543e-11
0.00731271	0.00573609	1.27486	0.202577	t5282 ~plateplate_1+plateplate_2+plateplate_3+dna_pcr_qubit+pool+lib_size+(1|Participant_number)+SystemScore	SystemScore	Streptococcus 81	730	0.42117
0.0107089	0.0189481	0.565172	0.572049	t1001 ~plateplate_1+plateplate_2+plateplate_3+dna_pcr_qubit+pool+lib_size+(1|Participant_number)+SystemScore	SystemScore	Lactobacillus 18	802	0.834692
0.000506303	0.00112845	0.448673	0.653704	t120 ~plateplate_1+plateplate_2+plateplate_3+dna_pcr_qubit+pool+lib_size+(1|Participant_number)+SystemScore	SystemScore	Moraxella 2	730	0.899321
-0.0810149	0.0244275	-3.31654	0.000923705	t389 ~plateplate_1+plateplate_2+plateplate_3+dna_pcr_qubit+pool+lib_size+(1|Participant_number)+SystemScore	SystemScore	Rothia 8	730	0.00375698
0.00895653	0.00920479	0.973029	0.330734	t2755 ~plateplate_1+plateplate_2+plateplate_3+dna_pcr_qubit+pool+lib_size+(1|Participant_number)+SystemScore	SystemScore	Streptococcus 64	730	0.578924
-0.00876042	0.00912358	-0.960196	0.337146	t3288 ~plateplate_1+plateplate_2+plateplate_3+dna_pcr_qubit+pool+lib_size+(1|Participant_number)+SystemScore	SystemScore	Lactobacillus 71	802	0.580731
0.0390772	0.0239697	1.63028	0.103163	t631 ~plateplate_1+plateplate_2+plateplate_3+dna_pcr_qubit+pool+lib_size+(1|Participant_number)+SystemScore	SystemScore	Staphylococcus 14	730	0.256975
-0.35624	0.0681036	-5.23085	1.97754e-07	t105 ~plateplate_1+plateplate_2+plateplate_3+dna_pcr_qubit+pool+lib_size+(1|Participant_number)+SystemScore	SystemScore	Lactobacillus 6	802	1.54132e-06
-0.00463393	0.00766641	-0.604445	0.545618	t1846 ~plateplate_1+plateplate_2+plateplate_3+dna_pcr_qubit+pool+lib_size+(1|Participant_number)+SystemScore	SystemScore	Streptococcus 58	730	0.805682
0.00692477	0.00750461	0.922736	0.356312	t4339 ~plateplate_1+plateplate_2+plateplate_3+dna_pcr_qubit+pool+lib_size+(1|Participant_number)+SystemScore	SystemScore	Streptococcus 73	730	0.595871
-0.0348682	0.0156663	-2.22568	0.026229	t1803 ~plateplate_1+plateplate_2+plateplate_3+dna_pcr_qubit+pool+lib_size+(1|Participant_number)+SystemScore	SystemScore	Lactobacillus 38	802	0.0749245
0.0896732	0.0242743	3.69417	0.000227323	t912 ~plateplate_1+plateplate_2+plateplate_3+dna_pcr_qubit+pool+lib_size+(1|Participant_number)+SystemScore	SystemScore	Streptococcus 36	730	0.0011124
0.000506303	0.00112845	0.448673	0.653704	t5408 ~plateplate_1+plateplate_2+plateplate_3+dna_pcr_qubit+pool+lib_size+(1|Participant_number)+SystemScore	SystemScore	Streptococcus 82	730	0.899321
-0.281696	0.0196998	-14.2994	1.62636e-44	t1475 ~plateplate_1+plateplate_2+plateplate_3+dna_pcr_qubit+pool+lib_size+(1|Participant_number)+SystemScore	SystemScore	Moraxella 8	730	2.436e-42
0.00680623	0.0152255	0.447028	0.654975	t1735 ~plateplate_1+plateplate_2+plateplate_3+dna_pcr_qubit+pool+lib_size+(1|Participant_number)+SystemScore	SystemScore	Staphylococcus 36	730	0.899321
0.000506303	0.00112845	0.448673	0.653704	t1178 ~plateplate_1+plateplate_2+plateplate_3+dna_pcr_qubit+pool+lib_size+(1|Participant_number)+SystemScore	SystemScore	Dolosigranulum 5	730	0.899321
-0.000941994	0.0104136	-0.0904579	0.92793	t1472 ~plateplate_1+plateplate_2+plateplate_3+dna_pcr_qubit+pool+lib_size+(1|Participant_number)+SystemScore	SystemScore	Streptococcus 53	730	0.999861
0.000506303	0.00112845	0.448673	0.653704	t783 ~plateplate_1+plateplate_2+plateplate_3+dna_pcr_qubit+pool+lib_size+(1|Participant_number)+SystemScore	SystemScore	Streptococcus 26	730	0.899321
-0.0482371	0.0279544	-1.72556	0.084527	t350 ~plateplate_1+plateplate_2+plateplate_3+dna_pcr_qubit+pool+lib_size+(1|Participant_number)+SystemScore	SystemScore	Lactobacillus 13	802	0.215063
0.000506303	0.00112845	0.448673	0.653704	t702 ~plateplate_1+plateplate_2+plateplate_3+dna_pcr_qubit+pool+lib_size+(1|Participant_number)+SystemScore	SystemScore	Streptococcus 27	730	0.899321
-0.523178	0.0446	-11.7304	5.14757e-31	t224 ~plateplate_1+plateplate_2+plateplate_3+dna_pcr_qubit+pool+lib_size+(1|Participant_number)+SystemScore	SystemScore	Streptococcus 12	730	3.61905e-29
-0.458442	0.0434276	-10.5565	2.18381e-25	t505 ~plateplate_1+plateplate_2+plateplate_3+dna_pcr_qubit+pool+lib_size+(1|Participant_number)+SystemScore	SystemScore	Staphylococcus 8	730	9.89896e-24
0.0161465	0.0101974	1.58339	0.113453	t578 ~plateplate_1+plateplate_2+plateplate_3+dna_pcr_qubit+pool+lib_size+(1|Participant_number)+SystemScore	SystemScore	Streptococcus 22	730	0.27838
-0.0515851	0.0162604	-3.17243	0.0015349	t1578 ~plateplate_1+plateplate_2+plateplate_3+dna_pcr_qubit+pool+lib_size+(1|Participant_number)+SystemScore	SystemScore	Staphylococcus 37	730	0.00604311
-0.0155935	0.0136703	-1.14068	0.254275	t2706 ~plateplate_1+plateplate_2+plateplate_3+dna_pcr_qubit+pool+lib_size+(1|Participant_number)+SystemScore	SystemScore	Lactobacillus 58	802	0.489266
0.0379853	0.00828001	4.58759	4.97924e-06	t3057 ~plateplate_1+plateplate_2+plateplate_3+dna_pcr_qubit+pool+lib_size+(1|Participant_number)+SystemScore	SystemScore	Lactobacillus 74	802	3.33725e-05
0.00307988	0.00811004	0.379761	0.704187	t5165 ~plateplate_1+plateplate_2+plateplate_3+dna_pcr_qubit+pool+lib_size+(1|Participant_number)+SystemScore	SystemScore	Rothia 15	730	0.924514
-0.759732	0.0655914	-11.5828	2.68638e-30	t10 ~plateplate_1+plateplate_2+plateplate_3+dna_pcr_qubit+pool+lib_size+(1|Participant_number)+SystemScore	SystemScore	Dolosigranulum 1	730	1.77972e-28
-0.0138972	0.0120557	-1.15275	0.249162	t974 ~plateplate_1+plateplate_2+plateplate_3+dna_pcr_qubit+pool+lib_size+(1|Participant_number)+SystemScore	SystemScore	Lactobacillus 26	802	0.483313
0.000506303	0.00112845	0.448673	0.653704	t5389 ~plateplate_1+plateplate_2+plateplate_3+dna_pcr_qubit+pool+lib_size+(1|Participant_number)+SystemScore	SystemScore	Streptococcus 77	730	0.899321
0.000506303	0.00112845	0.448673	0.653704	t1617 ~plateplate_1+plateplate_2+plateplate_3+dna_pcr_qubit+pool+lib_size+(1|Participant_number)+SystemScore	SystemScore	Streptococcus 51	730	0.899321
0.0103868	0.00183553	5.65875	1.69259e-08	t609 ~plateplate_1+plateplate_2+plateplate_3+dna_pcr_qubit+pool+lib_size+(1|Participant_number)+SystemScore	SystemScore	Streptococcus 24	730	1.43975e-07
-0.469945	0.072679	-6.46604	1.19403e-10	t37 ~plateplate_1+plateplate_2+plateplate_3+dna_pcr_qubit+pool+lib_size+(1|Participant_number)+SystemScore	SystemScore	Rothia 3	730	1.73563e-09
-0.0639779	0.0269281	-2.37588	0.0176822	t844 ~plateplate_1+plateplate_2+plateplate_3+dna_pcr_qubit+pool+lib_size+(1|Participant_number)+SystemScore	SystemScore	Staphylococcus 18	730	0.0531545
-0.313594	0.0736286	-4.25913	2.21781e-05	t81 ~plateplate_1+plateplate_2+plateplate_3+dna_pcr_qubit+pool+lib_size+(1|Participant_number)+SystemScore	SystemScore	Lactobacillus 4	730	0.000121662
0.00685867	0.00672479	1.01991	0.307977	t4509 ~plateplate_1+plateplate_2+plateplate_3+dna_pcr_qubit+pool+lib_size+(1|Participant_number)+SystemScore	SystemScore	Rothia 19	730	0.558977
-0.238721	0.0710712	-3.3589	0.000793624	t35 ~plateplate_1+plateplate_2+plateplate_3+dna_pcr_qubit+pool+lib_size+(1|Participant_number)+SystemScore	SystemScore	Rothia 1	730	0.00327037
0.236176	0.0202787	11.6465	1.3823e-30	t553 ~plateplate_1+plateplate_2+plateplate_3+dna_pcr_qubit+pool+lib_size+(1|Participant_number)+SystemScore	SystemScore	Staphylococcus 10	730	9.33727e-29
0.0250038	0.0145483	1.71868	0.0860563	t2029 ~plateplate_1+plateplate_2+plateplate_3+dna_pcr_qubit+pool+lib_size+(1|Participant_number)+SystemScore	SystemScore	Streptococcus 56	730	0.217988
0.408134	0.0592703	6.88598	7.14318e-12	t198 ~plateplate_1+plateplate_2+plateplate_3+dna_pcr_qubit+pool+lib_size+(1|Participant_number)+SystemScore	SystemScore	Streptococcus 11	730	1.16627e-10
-0.0559142	0.0227339	-2.45951	0.0139736	t1044 ~plateplate_1+plateplate_2+plateplate_3+dna_pcr_qubit+pool+lib_size+(1|Participant_number)+SystemScore	SystemScore	Lactobacillus 17	802	0.0428269
0.178121	0.045707	3.89701	9.96878e-05	t292 ~plateplate_1+plateplate_2+plateplate_3+dna_pcr_qubit+pool+lib_size+(1|Participant_number)+URTScore	URTScore	Lactobacillus 8	802	0.000511048
0.00230658	0.00106439	2.16706	0.0303068	t1629 ~plateplate_1+plateplate_2+plateplate_3+dna_pcr_qubit+pool+lib_size+(1|Participant_number)+URTScore	URTScore	Lactobacillus 43	802	0.0846084
0.00402686	0.00681398	0.59097	0.554585	t4021 ~plateplate_1+plateplate_2+plateplate_3+dna_pcr_qubit+pool+lib_size+(1|Participant_number)+URTScore	URTScore	Lactobacillus 77	802	0.816472
0.0371251	0.0109521	3.38978	0.000724553	t1221 ~plateplate_1+plateplate_2+plateplate_3+dna_pcr_qubit+pool+lib_size+(1|Participant_number)+URTScore	URTScore	Streptococcus 59	730	0.00301459
-0.091434	0.0157972	-5.788	8.0361e-09	t701 ~plateplate_1+plateplate_2+plateplate_3+dna_pcr_qubit+pool+lib_size+(1|Participant_number)+URTScore	URTScore	Rothia 10	730	7.0804e-08
0.047405	0.00977076	4.85172	1.28534e-06	t979 ~plateplate_1+plateplate_2+plateplate_3+dna_pcr_qubit+pool+lib_size+(1|Participant_number)+URTScore	URTScore	Lactobacillus 25	802	9.1299e-06
0.00846313	0.0190553	0.444134	0.657003	t850 ~plateplate_1+plateplate_2+plateplate_3+dna_pcr_qubit+pool+lib_size+(1|Participant_number)+URTScore	URTScore	Dolosigranulum 6	730	0.899321
-0.0187076	0.00572366	-3.26847	0.00109598	t5668 ~plateplate_1+plateplate_2+plateplate_3+dna_pcr_qubit+pool+lib_size+(1|Participant_number)+URTScore	URTScore	Streptococcus 85	730	0.00440054
0.00863896	0.0130178	0.663627	0.507008	t1385 ~plateplate_1+plateplate_2+plateplate_3+dna_pcr_qubit+pool+lib_size+(1|Participant_number)+URTScore	URTScore	Streptococcus 47	730	0.767081
0.00491809	0.00987771	0.497898	0.618598	t907 ~plateplate_1+plateplate_2+plateplate_3+dna_pcr_qubit+pool+lib_size+(1|Participant_number)+URTScore	URTScore	Lactobacillus 24	802	0.879517
0.0482916	0.0167829	2.87743	0.00410356	t1162 ~plateplate_1+plateplate_2+plateplate_3+dna_pcr_qubit+pool+lib_size+(1|Participant_number)+URTScore	URTScore	Haemophilus 11	730	0.0138732
0.00237415	0.00120092	1.97694	0.048154	t565 ~plateplate_1+plateplate_2+plateplate_3+dna_pcr_qubit+pool+lib_size+(1|Participant_number)+URTScore	URTScore	Streptococcus 23	730	0.128897
-0.00956625	0.0123759	-0.772974	0.439608	t1439 ~plateplate_1+plateplate_2+plateplate_3+dna_pcr_qubit+pool+lib_size+(1|Participant_number)+URTScore	URTScore	Haemophilus 10	730	0.693747
0.0519483	0.0130062	3.99412	6.88784e-05	t1887 ~plateplate_1+plateplate_2+plateplate_3+dna_pcr_qubit+pool+lib_size+(1|Participant_number)+URTScore	URTScore	Lactobacillus 41	802	0.000363936
0.00260939	0.00115765	2.25403	0.0242756	t6013 ~plateplate_1+plateplate_2+plateplate_3+dna_pcr_qubit+pool+lib_size+(1|Participant_number)+URTScore	URTScore	Rothia 23	730	0.0696157
0.0373536	0.0155634	2.4001	0.0166185	t814 ~plateplate_1+plateplate_2+plateplate_3+dna_pcr_qubit+pool+lib_size+(1|Participant_number)+URTScore	URTScore	Streptococcus 20	730	0.0503081
0.0592499	0.0153289	3.86523	0.000113655	t706 ~plateplate_1+plateplate_2+plateplate_3+dna_pcr_qubit+pool+lib_size+(1|Participant_number)+URTScore	URTScore	Streptococcus 28	730	0.000580062
0.00260939	0.00115765	2.25403	0.0242756	t3202 ~plateplate_1+plateplate_2+plateplate_3+dna_pcr_qubit+pool+lib_size+(1|Participant_number)+URTScore	URTScore	Streptococcus 63	730	0.0696157
0.0229839	0.0208634	1.10164	0.270756	t1126 ~plateplate_1+plateplate_2+plateplate_3+dna_pcr_qubit+pool+lib_size+(1|Participant_number)+URTScore	URTScore	Streptococcus 39	730	0.513374
0.000655955	0.00362517	0.180945	0.856425	t823 ~plateplate_1+plateplate_2+plateplate_3+dna_pcr_qubit+pool+lib_size+(1|Participant_number)+URTScore	URTScore	Staphylococcus 21	730	0.999861
0.00799991	0.00631098	1.26762	0.205208	t4922 ~plateplate_1+plateplate_2+plateplate_3+dna_pcr_qubit+pool+lib_size+(1|Participant_number)+URTScore	URTScore	Dolosigranulum 19	730	0.423489
0.00230658	0.00106439	2.16706	0.0303068	t1053 ~plateplate_1+plateplate_2+plateplate_3+dna_pcr_qubit+pool+lib_size+(1|Participant_number)+URTScore	URTScore	Lactobacillus 27	802	0.0846084
-0.0208163	0.00982478	-2.11876	0.0342911	t3185 ~plateplate_1+plateplate_2+plateplate_3+dna_pcr_qubit+pool+lib_size+(1|Participant_number)+URTScore	URTScore	Lactobacillus 61	802	0.0947335
-0.00835632	0.0164306	-0.508581	0.611174	t1904 ~plateplate_1+plateplate_2+plateplate_3+dna_pcr_qubit+pool+lib_size+(1|Participant_number)+URTScore	URTScore	Streptococcus 48	730	0.870759
0.0210749	0.00989065	2.13079	0.0333019	t2666 ~plateplate_1+plateplate_2+plateplate_3+dna_pcr_qubit+pool+lib_size+(1|Participant_number)+URTScore	URTScore	Lactobacillus 59	802	0.092297
0.0162495	0.0187059	0.868683	0.385256	t1432 ~plateplate_1+plateplate_2+plateplate_3+dna_pcr_qubit+pool+lib_size+(1|Participant_number)+URTScore	URTScore	Staphylococcus 33	730	0.626928
0.0382522	0.0142332	2.68753	0.0073402	t2205 ~plateplate_1+plateplate_2+plateplate_3+dna_pcr_qubit+pool+lib_size+(1|Participant_number)+URTScore	URTScore	Dolosigranulum 11	730	0.0234356
-0.010734	0.0150685	-0.712349	0.476312	t147 ~plateplate_1+plateplate_2+plateplate_3+dna_pcr_qubit+pool+lib_size+(1|Participant_number)+URTScore	URTScore	Staphylococcus 3	730	0.731562
-0.0234204	0.0345665	-0.677548	0.498114	t341 ~plateplate_1+plateplate_2+plateplate_3+dna_pcr_qubit+pool+lib_size+(1|Participant_number)+URTScore	URTScore	Lactobacillus 11	802	0.756614
0.0456526	0.0387272	1.17882	0.238578	t458 ~plateplate_1+plateplate_2+plateplate_3+dna_pcr_qubit+pool+lib_size+(1|Participant_number)+URTScore	URTScore	Corynebacterium 15	730	0.466989
0.00433259	0.0127204	0.340601	0.733428	t1575 ~plateplate_1+plateplate_2+plateplate_3+dna_pcr_qubit+pool+lib_size+(1|Participant_number)+URTScore	URTScore	Lactobacillus 35	802	0.954177
-0.00593339	0.0132346	-0.448325	0.654053	t2680 ~plateplate_1+plateplate_2+plateplate_3+dna_pcr_qubit+pool+lib_size+(1|Participant_number)+URTScore	URTScore	Moraxella 11	730	0.899321
-0.0607412	0.0663923	-0.914882	0.360351	t44 ~plateplate_1+plateplate_2+plateplate_3+dna_pcr_qubit+pool+lib_size+(1|Participant_number)+URTScore	URTScore	Rothia 2	730	0.601166
0.00790368	0.0111975	0.705844	0.48037	t2013 ~plateplate_1+plateplate_2+plateplate_3+dna_pcr_qubit+pool+lib_size+(1|Participant_number)+URTScore	URTScore	Staphylococcus 40	730	0.7355
-0.0394335	0.015851	-2.48776	0.0129081	t525 ~plateplate_1+plateplate_2+plateplate_3+dna_pcr_qubit+pool+lib_size+(1|Participant_number)+URTScore	URTScore	Lactobacillus 15	802	0.0399178
0.180565	0.0163851	11.0201	2.07073e-27	t1583 ~plateplate_1+plateplate_2+plateplate_3+dna_pcr_qubit+pool+lib_size+(1|Participant_number)+URTScore	URTScore	Lactobacillus 28	802	1.08086e-25
0.00260939	0.00115765	2.25403	0.0242756	t910 ~plateplate_1+plateplate_2+plateplate_3+dna_pcr_qubit+pool+lib_size+(1|Participant_number)+URTScore	URTScore	Rothia 11	730	0.0696157
0.00260939	0.00115765	2.25403	0.0242756	t1606 ~plateplate_1+plateplate_2+plateplate_3+dna_pcr_qubit+pool+lib_size+(1|Participant_number)+URTScore	URTScore	Staphylococcus 34	730	0.0696157
-0.00462287	0.00799379	-0.578308	0.563142	t4906 ~plateplate_1+plateplate_2+plateplate_3+dna_pcr_qubit+pool+lib_size+(1|Participant_number)+URTScore	URTScore	Dolosigranulum 21	730	0.82414
-0.129565	0.0231869	-5.58785	2.62673e-08	t743 ~plateplate_1+plateplate_2+plateplate_3+dna_pcr_qubit+pool+lib_size+(1|Participant_number)+URTScore	URTScore	Streptococcus 30	730	2.20709e-07
-0.134488	0.0825546	-1.62908	0.10342	t132 ~plateplate_1+plateplate_2+plateplate_3+dna_pcr_qubit+pool+lib_size+(1|Participant_number)+URTScore	URTScore	Rothia 6	730	0.257429
0.0227516	0.0126384	1.80019	0.0722033	t2342 ~plateplate_1+plateplate_2+plateplate_3+dna_pcr_qubit+pool+lib_size+(1|Participant_number)+URTScore	URTScore	Staphylococcus 44	730	0.185905
8.04098e-05	0.015328	0.00524594	0.995816	t1407 ~plateplate_1+plateplate_2+plateplate_3+dna_pcr_qubit+pool+lib_size+(1|Participant_number)+URTScore	URTScore	Streptococcus 52	730	0.999861
-0.00588518	0.00810334	-0.726266	0.467909	t5199 ~plateplate_1+plateplate_2+plateplate_3+dna_pcr_qubit+pool+lib_size+(1|Participant_number)+URTScore	URTScore	Rothia 22	730	0.719298
-0.0426995	0.0657421	-0.6495	0.516072	t47 ~plateplate_1+plateplate_2+plateplate_3+dna_pcr_qubit+pool+lib_size+(1|Participant_number)+URTScore	URTScore	Rothia 5	730	0.778579
0.00144519	0.00668225	0.216273	0.828811	t4796 ~plateplate_1+plateplate_2+plateplate_3+dna_pcr_qubit+pool+lib_size+(1|Participant_number)+URTScore	URTScore	Lactobacillus 81	802	0.999861
0.00260939	0.00115765	2.25403	0.0242756	t952 ~plateplate_1+plateplate_2+plateplate_3+dna_pcr_qubit+pool+lib_size+(1|Participant_number)+URTScore	URTScore	Streptococcus 37	730	0.0696157
0.00260939	0.00115765	2.25403	0.0242756	t918 ~plateplate_1+plateplate_2+plateplate_3+dna_pcr_qubit+pool+lib_size+(1|Participant_number)+URTScore	URTScore	Streptococcus 32	730	0.0696157
-0.00151939	0.00788438	-0.192709	0.847202	t2557 ~plateplate_1+plateplate_2+plateplate_3+dna_pcr_qubit+pool+lib_size+(1|Participant_number)+URTScore	URTScore	Lactobacillus 55	802	0.999861
0.104701	0.0212559	4.92571	9.2404e-07	t1307 ~plateplate_1+plateplate_2+plateplate_3+dna_pcr_qubit+pool+lib_size+(1|Participant_number)+URTScore	URTScore	Streptococcus 35	730	6.70172e-06
0.00665556	0.0126327	0.526851	0.598384	t3351 ~plateplate_1+plateplate_2+plateplate_3+dna_pcr_qubit+pool+lib_size+(1|Participant_number)+URTScore	URTScore	Staphylococcus 43	730	0.859288
-0.00645782	0.00825309	-0.782473	0.434032	t3013 ~plateplate_1+plateplate_2+plateplate_3+dna_pcr_qubit+pool+lib_size+(1|Participant_number)+URTScore	URTScore	Lactobacillus 54	802	0.68715
0.00239162	0.00117058	2.0431	0.0411438	t3392 ~plateplate_1+plateplate_2+plateplate_3+dna_pcr_qubit+pool+lib_size+(1|Participant_number)+URTScore	URTScore	Streptococcus 69	730	0.111607
-0.0787419	0.0157785	-4.99046	6.86037e-07	t1684 ~plateplate_1+plateplate_2+plateplate_3+dna_pcr_qubit+pool+lib_size+(1|Participant_number)+URTScore	URTScore	Moraxella 7	730	5.06081e-06
0.205582	0.0167608	12.2656	1.35984e-33	t840 ~plateplate_1+plateplate_2+plateplate_3+dna_pcr_qubit+pool+lib_size+(1|Participant_number)+URTScore	URTScore	Haemophilus 5	730	1.20119e-31
0.0351822	0.0113837	3.09057	0.00208815	t3188 ~plateplate_1+plateplate_2+plateplate_3+dna_pcr_qubit+pool+lib_size+(1|Participant_number)+URTScore	URTScore	Streptococcus 65	730	0.00806895
0.00230658	0.00106439	2.16706	0.0303068	t4039 ~plateplate_1+plateplate_2+plateplate_3+dna_pcr_qubit+pool+lib_size+(1|Participant_number)+URTScore	URTScore	Lactobacillus 79	802	0.0846084
0.00661041	0.0118252	0.55901	0.576221	t2386 ~plateplate_1+plateplate_2+plateplate_3+dna_pcr_qubit+pool+lib_size+(1|Participant_number)+URTScore	URTScore	Lactobacillus 47	802	0.839713
0.0685884	0.0189873	3.61232	0.000309925	t689 ~plateplate_1+plateplate_2+plateplate_3+dna_pcr_qubit+pool+lib_size+(1|Participant_number)+URTScore	URTScore	Lactobacillus 19	802	0.0014829
0.0244854	0.00757743	3.23136	0.00128199	t5017 ~plateplate_1+plateplate_2+plateplate_3+dna_pcr_qubit+pool+lib_size+(1|Participant_number)+URTScore	URTScore	Rothia 24	730	0.0050764
-0.0355192	0.0338749	-1.04854	0.294488	t152 ~plateplate_1+plateplate_2+plateplate_3+dna_pcr_qubit+pool+lib_size+(1|Participant_number)+URTScore	URTScore	Streptococcus 9	730	0.543391
0.192057	0.0555829	3.45533	0.000558529	t187 ~plateplate_1+plateplate_2+plateplate_3+dna_pcr_qubit+pool+lib_size+(1|Participant_number)+URTScore	URTScore	Haemophilus 3	730	0.00253509
-0.0858055	0.024234	-3.5407	0.000408751	t607 ~plateplate_1+plateplate_2+plateplate_3+dna_pcr_qubit+pool+lib_size+(1|Participant_number)+URTScore	URTScore	Staphylococcus 12	730	0.0019029
0.00260939	0.00115765	2.25403	0.0242756	t1346 ~plateplate_1+plateplate_2+plateplate_3+dna_pcr_qubit+pool+lib_size+(1|Participant_number)+URTScore	URTScore	Staphylococcus 35	730	0.0696157
-0.000438415	0.00684432	-0.0640553	0.948941	t3048 ~plateplate_1+plateplate_2+plateplate_3+dna_pcr_qubit+pool+lib_size+(1|Participant_number)+URTScore	URTScore	Lactobacillus 60	802	0.999861
0.104139	0.0289961	3.5915	0.000336154	t449 ~plateplate_1+plateplate_2+plateplate_3+dna_pcr_qubit+pool+lib_size+(1|Participant_number)+URTScore	URTScore	Streptococcus 21	730	0.00159073
0.00230658	0.00106439	2.16706	0.0303068	t1231 ~plateplate_1+plateplate_2+plateplate_3+dna_pcr_qubit+pool+lib_size+(1|Participant_number)+URTScore	URTScore	Lactobacillus 33	802	0.0846084
0.0164703	0.0111357	1.47905	0.139384	t2266 ~plateplate_1+plateplate_2+plateplate_3+dna_pcr_qubit+pool+lib_size+(1|Participant_number)+URTScore	URTScore	Lactobacillus 50	802	0.323831
-0.00742246	0.00473792	-1.56661	0.117393	t5818 ~plateplate_1+plateplate_2+plateplate_3+dna_pcr_qubit+pool+lib_size+(1|Participant_number)+URTScore	URTScore	Lactobacillus 85	802	0.280456
0.00681321	0.0131348	0.518716	0.604044	t3112 ~plateplate_1+plateplate_2+plateplate_3+dna_pcr_qubit+pool+lib_size+(1|Participant_number)+URTScore	URTScore	Streptococcus 61	730	0.864534
-0.00572352	0.00736265	-0.777373	0.437083	t3815 ~plateplate_1+plateplate_2+plateplate_3+dna_pcr_qubit+pool+lib_size+(1|Participant_number)+URTScore	URTScore	Lactobacillus 66	802	0.691425
0.0359363	0.0112242	3.20167	0.00143479	t3089 ~plateplate_1+plateplate_2+plateplate_3+dna_pcr_qubit+pool+lib_size+(1|Participant_number)+URTScore	URTScore	Dolosigranulum 14	730	0.0056619
-0.0320052	0.0143313	-2.23324	0.0256052	t2262 ~plateplate_1+plateplate_2+plateplate_3+dna_pcr_qubit+pool+lib_size+(1|Participant_number)+URTScore	URTScore	Lactobacillus 48	802	0.073264
0.0721893	0.020761	3.47716	0.00051516	t526 ~plateplate_1+plateplate_2+plateplate_3+dna_pcr_qubit+pool+lib_size+(1|Participant_number)+URTScore	URTScore	Haemophilus 4	730	0.00235375
0.0793012	0.0105904	7.488	1.78801e-13	t2742 ~plateplate_1+plateplate_2+plateplate_3+dna_pcr_qubit+pool+lib_size+(1|Participant_number)+URTScore	URTScore	Dolosigranulum 15	730	3.64479e-12
0.00230658	0.00106439	2.16706	0.0303068	t736 ~plateplate_1+plateplate_2+plateplate_3+dna_pcr_qubit+pool+lib_size+(1|Participant_number)+URTScore	URTScore	Lactobacillus 20	802	0.0846084
-0.0445917	0.0126267	-3.53155	0.000429114	t2341 ~plateplate_1+plateplate_2+plateplate_3+dna_pcr_qubit+pool+lib_size+(1|Participant_number)+URTScore	URTScore	Lactobacillus 45	802	0.00198963
0.0336877	0.00798973	4.21638	2.73123e-05	t4947 ~plateplate_1+plateplate_2+plateplate_3+dna_pcr_qubit+pool+lib_size+(1|Participant_number)+URTScore	URTScore	Staphylococcus 48	730	0.000147942
0.00260939	0.00115765	2.25403	0.0242756	t5437 ~plateplate_1+plateplate_2+plateplate_3+dna_pcr_qubit+pool+lib_size+(1|Participant_number)+URTScore	URTScore	Moraxella 16	730	0.0696157
0.0104064	0.00290356	3.584	0.000344621	t379 ~plateplate_1+plateplate_2+plateplate_3+dna_pcr_qubit+pool+lib_size+(1|Participant_number)+URTScore	URTScore	Rothia 9	730	0.00162188
-0.0100951	0.00769282	-1.31228	0.189541	t326 ~plateplate_1+plateplate_2+plateplate_3+dna_pcr_qubit+pool+lib_size+(1|Participant_number)+URTScore	URTScore	Dolosigranulum 3	730	0.39937
0.00260939	0.00115765	2.25403	0.0242756	t796 ~plateplate_1+plateplate_2+plateplate_3+dna_pcr_qubit+pool+lib_size+(1|Participant_number)+URTScore	URTScore	Dolosigranulum 4	730	0.0696157
0.00260939	0.00115765	2.25403	0.0242756	t1890 ~plateplate_1+plateplate_2+plateplate_3+dna_pcr_qubit+pool+lib_size+(1|Participant_number)+URTScore	URTScore	Streptococcus 60	730	0.0696157
0.000144325	0.00814865	0.0177115	0.985873	t4383 ~plateplate_1+plateplate_2+plateplate_3+dna_pcr_qubit+pool+lib_size+(1|Participant_number)+URTScore	URTScore	Rothia 21	730	0.999861
0.00307794	0.00907516	0.339161	0.734536	t4673 ~plateplate_1+plateplate_2+plateplate_3+dna_pcr_qubit+pool+lib_size+(1|Participant_number)+URTScore	URTScore	Rothia 17	730	0.955258
0.00240128	0.00117032	2.05181	0.0402884	t5765 ~plateplate_1+plateplate_2+plateplate_3+dna_pcr_qubit+pool+lib_size+(1|Participant_number)+URTScore	URTScore	Streptococcus 79	730	0.109545
0.0454133	0.0112095	4.05134	5.41597e-05	t2604 ~plateplate_1+plateplate_2+plateplate_3+dna_pcr_qubit+pool+lib_size+(1|Participant_number)+URTScore	URTScore	Lactobacillus 49	802	0.000288377
0.035509	0.00833724	4.25909	2.17004e-05	t4420 ~plateplate_1+plateplate_2+plateplate_3+dna_pcr_qubit+pool+lib_size+(1|Participant_number)+URTScore	URTScore	Lactobacillus 75	802	0.000119231
0.0188497	0.0104406	1.80542	0.0711576	t711 ~plateplate_1+plateplate_2+plateplate_3+dna_pcr_qubit+pool+lib_size+(1|Participant_number)+URTScore	URTScore	Streptococcus 33	730	0.183624
-0.0914211	0.0247716	-3.69056	0.000230132	t544 ~plateplate_1+plateplate_2+plateplate_3+dna_pcr_qubit+pool+lib_size+(1|Participant_number)+URTScore	URTScore	Staphylococcus 9	730	0.00112295
0.0268753	0.0101512	2.6475	0.00821492	t3193 ~plateplate_1+plateplate_2+plateplate_3+dna_pcr_qubit+pool+lib_size+(1|Participant_number)+URTScore	URTScore	Lactobacillus 56	802	0.0260114
-0.14185	0.0872484	-1.62582	0.104182	t33 ~plateplate_1+plateplate_2+plateplate_3+dna_pcr_qubit+pool+lib_size+(1|Participant_number)+URTScore	URTScore	Lactobacillus 2	802	0.258764
-0.0416675	0.0159818	-2.60718	0.00925584	t955 ~plateplate_1+plateplate_2+plateplate_3+dna_pcr_qubit+pool+lib_size+(1|Participant_number)+URTScore	URTScore	Haemophilus 9	730	0.02912
0.00260939	0.00115765	2.25403	0.0242756	t5445 ~plateplate_1+plateplate_2+plateplate_3+dna_pcr_qubit+pool+lib_size+(1|Participant_number)+URTScore	URTScore	Rothia 20	730	0.0696157
0.0382344	0.00795705	4.80509	1.62317e-06	t3400 ~plateplate_1+plateplate_2+plateplate_3+dna_pcr_qubit+pool+lib_size+(1|Participant_number)+URTScore	URTScore	Lactobacillus 70	802	1.13655e-05
0.0090172	0.00790322	1.14095	0.254143	t3681 ~plateplate_1+plateplate_2+plateplate_3+dna_pcr_qubit+pool+lib_size+(1|Participant_number)+URTScore	URTScore	Streptococcus 70	730	0.489266
-0.000191881	0.00856594	-0.0224005	0.98213	t3154 ~plateplate_1+plateplate_2+plateplate_3+dna_pcr_qubit+pool+lib_size+(1|Participant_number)+URTScore	URTScore	Lactobacillus 65	802	0.999861
0.0475127	0.0207453	2.29029	0.0220831	t373 ~plateplate_1+plateplate_2+plateplate_3+dna_pcr_qubit+pool+lib_size+(1|Participant_number)+URTScore	URTScore	Moraxella 3	730	0.0658099
0.00230658	0.00106439	2.16706	0.0303068	t4176 ~plateplate_1+plateplate_2+plateplate_3+dna_pcr_qubit+pool+lib_size+(1|Participant_number)+URTScore	URTScore	Lactobacillus 68	802	0.0846084
0.00260939	0.00115765	2.25403	0.0242756	t3653 ~plateplate_1+plateplate_2+plateplate_3+dna_pcr_qubit+pool+lib_size+(1|Participant_number)+URTScore	URTScore	Streptococcus 66	730	0.0696157
0.0453783	0.0202897	2.23652	0.025402	t262 ~plateplate_1+plateplate_2+plateplate_3+dna_pcr_qubit+pool+lib_size+(1|Participant_number)+URTScore	URTScore	Streptococcus 13	730	0.0727432
-0.0377696	0.0153326	-2.46335	0.0139856	t1733 ~plateplate_1+plateplate_2+plateplate_3+dna_pcr_qubit+pool+lib_size+(1|Participant_number)+URTScore	URTScore	Streptococcus 44	730	0.0428269
-0.0362813	0.0108212	-3.35278	0.000839382	t4063 ~plateplate_1+plateplate_2+plateplate_3+dna_pcr_qubit+pool+lib_size+(1|Participant_number)+URTScore	URTScore	Streptococcus 68	730	0.00344247
0.0733039	0.00807363	9.07942	6.83841e-19	t5279 ~plateplate_1+plateplate_2+plateplate_3+dna_pcr_qubit+pool+lib_size+(1|Participant_number)+URTScore	URTScore	Dolosigranulum 18	730	2.16131e-17
-0.0786146	0.0106078	-7.41099	1.72227e-13	t2148 ~plateplate_1+plateplate_2+plateplate_3+dna_pcr_qubit+pool+lib_size+(1|Participant_number)+URTScore	URTScore	Moraxella 12	730	3.53167e-12
-0.190004	0.0561201	-3.38567	0.000720673	t3 ~plateplate_1+plateplate_2+plateplate_3+dna_pcr_qubit+pool+lib_size+(1|Participant_number)+URTScore	URTScore	Streptococcus 2	730	0.00300208
0.00209844	0.00107429	1.95334	0.0508715	t1690 ~plateplate_1+plateplate_2+plateplate_3+dna_pcr_qubit+pool+lib_size+(1|Participant_number)+URTScore	URTScore	Lactobacillus 37	802	0.135609
0.00260939	0.00115765	2.25403	0.0242756	t1202 ~plateplate_1+plateplate_2+plateplate_3+dna_pcr_qubit+pool+lib_size+(1|Participant_number)+URTScore	URTScore	Streptococcus 49	730	0.0696157
-0.0438404	0.0174973	-2.50555	0.0124347	t1192 ~plateplate_1+plateplate_2+plateplate_3+dna_pcr_qubit+pool+lib_size+(1|Participant_number)+URTScore	URTScore	Staphylococcus 27	730	0.0385576
-0.0046452	0.00634902	-0.731641	0.464536	t4520 ~plateplate_1+plateplate_2+plateplate_3+dna_pcr_qubit+pool+lib_size+(1|Participant_number)+URTScore	URTScore	Staphylococcus 47	730	0.714751
0.192179	0.0139856	13.7412	2.49511e-40	t2394 ~plateplate_1+plateplate_2+plateplate_3+dna_pcr_qubit+pool+lib_size+(1|Participant_number)+URTScore	URTScore	Moraxella 9	730	3.18357e-38
-0.0364337	0.0267389	-1.36257	0.173378	t1094 ~plateplate_1+plateplate_2+plateplate_3+dna_pcr_qubit+pool+lib_size+(1|Participant_number)+URTScore	URTScore	Streptococcus 40	730	0.387842
0.00260939	0.00115765	2.25403	0.0242756	t3868 ~plateplate_1+plateplate_2+plateplate_3+dna_pcr_qubit+pool+lib_size+(1|Participant_number)+URTScore	URTScore	Dolosigranulum 16	730	0.0696157
-0.0101055	0.0136957	-0.737855	0.460668	t255 ~plateplate_1+plateplate_2+plateplate_3+dna_pcr_qubit+pool+lib_size+(1|Participant_number)+URTScore	URTScore	Staphylococcus 4	730	0.709932
0.00186754	0.00117873	1.58436	0.113234	t532 ~plateplate_1+plateplate_2+plateplate_3+dna_pcr_qubit+pool+lib_size+(1|Participant_number)+URTScore	URTScore	Streptococcus 19	730	0.278135
0.00230658	0.00106439	2.16706	0.0303068	t3098 ~plateplate_1+plateplate_2+plateplate_3+dna_pcr_qubit+pool+lib_size+(1|Participant_number)+URTScore	URTScore	Lactobacillus 57	802	0.0846084
-0.121688	0.0143978	-8.45184	4.85842e-17	t1144 ~plateplate_1+plateplate_2+plateplate_3+dna_pcr_qubit+pool+lib_size+(1|Participant_number)+URTScore	URTScore	Streptococcus 45	730	1.33898e-15
0.00237562	0.00117053	2.02953	0.042507	t1739 ~plateplate_1+plateplate_2+plateplate_3+dna_pcr_qubit+pool+lib_size+(1|Participant_number)+URTScore	URTScore	Haemophilus 12	730	0.114852
-0.0168713	0.00995019	-1.69557	0.0903216	t4095 ~plateplate_1+plateplate_2+plateplate_3+dna_pcr_qubit+pool+lib_size+(1|Participant_number)+URTScore	URTScore	Moraxella 13	730	0.227788
-0.0998889	0.0345922	-2.88761	0.00391445	t172 ~plateplate_1+plateplate_2+plateplate_3+dna_pcr_qubit+pool+lib_size+(1|Participant_number)+URTScore	URTScore	Haemophilus 2	730	0.013286
0.0020982	0.00107428	1.95312	0.0508978	t1857 ~plateplate_1+plateplate_2+plateplate_3+dna_pcr_qubit+pool+lib_size+(1|Participant_number)+URTScore	URTScore	Lactobacillus 40	802	0.135609
0.00238062	0.00117055	2.03377	0.0420771	t291 ~plateplate_1+plateplate_2+plateplate_3+dna_pcr_qubit+pool+lib_size+(1|Participant_number)+URTScore	URTScore	Staphylococcus 5	730	0.11378
0.00260939	0.00115765	2.25403	0.0242756	t5404 ~plateplate_1+plateplate_2+plateplate_3+dna_pcr_qubit+pool+lib_size+(1|Participant_number)+URTScore	URTScore	Streptococcus 76	730	0.0696157
-0.00824559	0.0160319	-0.514324	0.607182	t1722 ~plateplate_1+plateplate_2+plateplate_3+dna_pcr_qubit+pool+lib_size+(1|Participant_number)+URTScore	URTScore	Dolosigranulum 8	730	0.866864
-0.00965268	0.0124623	-0.77455	0.438676	t1418 ~plateplate_1+plateplate_2+plateplate_3+dna_pcr_qubit+pool+lib_size+(1|Participant_number)+URTScore	URTScore	Rothia 12	730	0.692594
0.000804422	0.00522415	0.153981	0.877642	t4014 ~plateplate_1+plateplate_2+plateplate_3+dna_pcr_qubit+pool+lib_size+(1|Participant_number)+URTScore	URTScore	Streptococcus 74	730	0.999861
0.00966035	0.00893915	1.08068	0.280081	t2999 ~plateplate_1+plateplate_2+plateplate_3+dna_pcr_qubit+pool+lib_size+(1|Participant_number)+URTScore	URTScore	Staphylococcus 45	730	0.526205
-0.00452502	0.00715891	-0.632083	0.527528	t5749 ~plateplate_1+plateplate_2+plateplate_3+dna_pcr_qubit+pool+lib_size+(1|Participant_number)+URTScore	URTScore	Streptococcus 83	730	0.787065
0.054249	0.0150651	3.60097	0.000335603	t1955 ~plateplate_1+plateplate_2+plateplate_3+dna_pcr_qubit+pool+lib_size+(1|Participant_number)+URTScore	URTScore	Staphylococcus 39	730	0.0015903
0.0209859	0.0174709	1.20119	0.230028	t1149 ~plateplate_1+plateplate_2+plateplate_3+dna_pcr_qubit+pool+lib_size+(1|Participant_number)+URTScore	URTScore	Streptococcus 43	730	0.454645
-0.283953	0.0540718	-5.2514	1.6223e-07	t193 ~plateplate_1+plateplate_2+plateplate_3+dna_pcr_qubit+pool+lib_size+(1|Participant_number)+URTScore	URTScore	Lactobacillus 7	802	1.27019e-06
-0.118345	0.0175022	-6.76171	1.70263e-11	t692 ~plateplate_1+plateplate_2+plateplate_3+dna_pcr_qubit+pool+lib_size+(1|Participant_number)+URTScore	URTScore	Streptococcus 31	730	2.70303e-10
0.0101062	0.0112068	0.901796	0.367248	t1047 ~plateplate_1+plateplate_2+plateplate_3+dna_pcr_qubit+pool+lib_size+(1|Participant_number)+URTScore	URTScore	Haemophilus 6	730	0.608255
-0.0309234	0.00936509	-3.30198	0.000977595	t3537 ~plateplate_1+plateplate_2+plateplate_3+dna_pcr_qubit+pool+lib_size+(1|Participant_number)+URTScore	URTScore	Lactobacillus 63	802	0.00393897
0.00260939	0.00115765	2.25403	0.0242756	t2144 ~plateplate_1+plateplate_2+plateplate_3+dna_pcr_qubit+pool+lib_size+(1|Participant_number)+URTScore	URTScore	Staphylococcus 42	730	0.0696157
0.268176	0.038364	6.9903	3.54058e-12	t181 ~plateplate_1+plateplate_2+plateplate_3+dna_pcr_qubit+pool+lib_size+(1|Participant_number)+URTScore	URTScore	Streptococcus 14	730	6.03826e-11
0.296192	0.0348977	8.48742	3.46719e-17	t371 ~plateplate_1+plateplate_2+plateplate_3+dna_pcr_qubit+pool+lib_size+(1|Participant_number)+URTScore	URTScore	Moraxella 4	730	9.71094e-16
-0.0185375	0.00665314	-2.78627	0.00538934	t4781 ~plateplate_1+plateplate_2+plateplate_3+dna_pcr_qubit+pool+lib_size+(1|Participant_number)+URTScore	URTScore	Moraxella 15	730	0.0174168
0.0206152	0.02459	0.838358	0.401967	t794 ~plateplate_1+plateplate_2+plateplate_3+dna_pcr_qubit+pool+lib_size+(1|Participant_number)+URTScore	URTScore	Lactobacillus 22	802	0.643783
0.00260939	0.00115765	2.25403	0.0242756	t5380 ~plateplate_1+plateplate_2+plateplate_3+dna_pcr_qubit+pool+lib_size+(1|Participant_number)+URTScore	URTScore	Streptococcus 78	730	0.0696157
-0.541655	0.0681148	-7.95209	2.69418e-15	t122 ~plateplate_1+plateplate_2+plateplate_3+dna_pcr_qubit+pool+lib_size+(1|Participant_number)+URTScore	URTScore	Streptococcus 7	730	6.6296e-14
0.00889267	0.00400742	2.21905	0.0265697	t268 ~plateplate_1+plateplate_2+plateplate_3+dna_pcr_qubit+pool+lib_size+(1|Participant_number)+URTScore	URTScore	Dolosigranulum 2	730	0.0758349
0.0596718	0.0167341	3.56589	0.000383216	t1486 ~plateplate_1+plateplate_2+plateplate_3+dna_pcr_qubit+pool+lib_size+(1|Participant_number)+URTScore	URTScore	Dolosigranulum 7	730	0.00179616
0.00260939	0.00115765	2.25403	0.0242756	t999 ~plateplate_1+plateplate_2+plateplate_3+dna_pcr_qubit+pool+lib_size+(1|Participant_number)+URTScore	URTScore	Haemophilus 8	730	0.0696157
0.0120048	0.0241028	0.498066	0.618476	t416 ~plateplate_1+plateplate_2+plateplate_3+dna_pcr_qubit+pool+lib_size+(1|Participant_number)+URTScore	URTScore	Lactobacillus 12	802	0.879517
-0.00647753	0.0104444	-0.620191	0.53518	t1124 ~plateplate_1+plateplate_2+plateplate_3+dna_pcr_qubit+pool+lib_size+(1|Participant_number)+URTScore	URTScore	Lactobacillus 32	802	0.793821
-0.397007	0.0836559	-4.74572	2.19679e-06	t163 ~plateplate_1+plateplate_2+plateplate_3+dna_pcr_qubit+pool+lib_size+(1|Participant_number)+URTScore	URTScore	Streptococcus 8	730	1.51662e-05
-0.0342829	0.0176175	-1.94595	0.0518811	t630 ~plateplate_1+plateplate_2+plateplate_3+dna_pcr_qubit+pool+lib_size+(1|Participant_number)+URTScore	URTScore	Staphylococcus 7	730	0.138122
0.00227972	0.00223802	1.01863	0.308474	t343 ~plateplate_1+plateplate_2+plateplate_3+dna_pcr_qubit+pool+lib_size+(1|Participant_number)+URTScore	URTScore	Staphylococcus 6	730	0.559018
-0.00399084	0.0128816	-0.30981	0.756737	t1440 ~plateplate_1+plateplate_2+plateplate_3+dna_pcr_qubit+pool+lib_size+(1|Participant_number)+URTScore	URTScore	Rothia 13	730	0.976389
-0.00748566	0.00875368	-0.855144	0.392619	t3708 ~plateplate_1+plateplate_2+plateplate_3+dna_pcr_qubit+pool+lib_size+(1|Participant_number)+URTScore	URTScore	Streptococcus 67	730	0.635264
0.0467315	0.00546337	8.55361	3.45787e-17	t5544 ~plateplate_1+plateplate_2+plateplate_3+dna_pcr_qubit+pool+lib_size+(1|Participant_number)+URTScore	URTScore	Dolosigranulum 22	730	9.71094e-16
0.00323448	0.0060037	0.538747	0.590106	t4208 ~plateplate_1+plateplate_2+plateplate_3+dna_pcr_qubit+pool+lib_size+(1|Participant_number)+URTScore	URTScore	Lactobacillus 76	802	0.852733
-0.0107886	0.0168805	-0.639115	0.522928	t1387 ~plateplate_1+plateplate_2+plateplate_3+dna_pcr_qubit+pool+lib_size+(1|Participant_number)+URTScore	URTScore	Staphylococcus 32	730	0.783456
0.00461438	0.00718702	0.642044	0.520921	t2220 ~plateplate_1+plateplate_2+plateplate_3+dna_pcr_qubit+pool+lib_size+(1|Participant_number)+URTScore	URTScore	Streptococcus 17	730	0.78263
0.0286487	0.0130412	2.19679	0.0283307	t2226 ~plateplate_1+plateplate_2+plateplate_3+dna_pcr_qubit+pool+lib_size+(1|Participant_number)+URTScore	URTScore	Haemophilus 13	730	0.0807272
0.00230658	0.00106439	2.16706	0.0303068	t3208 ~plateplate_1+plateplate_2+plateplate_3+dna_pcr_qubit+pool+lib_size+(1|Participant_number)+URTScore	URTScore	Lactobacillus 67	802	0.0846084
0.00260939	0.00115765	2.25403	0.0242756	t972 ~plateplate_1+plateplate_2+plateplate_3+dna_pcr_qubit+pool+lib_size+(1|Participant_number)+URTScore	URTScore	Staphylococcus 25	730	0.0696157
0.00260939	0.00115765	2.25403	0.0242756	t5618 ~plateplate_1+plateplate_2+plateplate_3+dna_pcr_qubit+pool+lib_size+(1|Participant_number)+URTScore	URTScore	Streptococcus 84	730	0.0696157
-0.355873	0.0823521	-4.32136	1.60985e-05	t39 ~plateplate_1+plateplate_2+plateplate_3+dna_pcr_qubit+pool+lib_size+(1|Participant_number)+URTScore	URTScore	Haemophilus 1	730	9.00314e-05
0.00230658	0.00106439	2.16706	0.0303068	t3900 ~plateplate_1+plateplate_2+plateplate_3+dna_pcr_qubit+pool+lib_size+(1|Participant_number)+URTScore	URTScore	Lactobacillus 72	802	0.0846084
-0.0309234	0.00936509	-3.30198	0.000977595	t3538 ~plateplate_1+plateplate_2+plateplate_3+dna_pcr_qubit+pool+lib_size+(1|Participant_number)+URTScore	URTScore	Lactobacillus 64	802	0.00393897
0.00917673	0.00815864	1.12479	0.26093	t3492 ~plateplate_1+plateplate_2+plateplate_3+dna_pcr_qubit+pool+lib_size+(1|Participant_number)+URTScore	URTScore	Rothia 16	730	0.499391
-0.0158548	0.0584488	-0.27126	0.786213	t7 ~plateplate_1+plateplate_2+plateplate_3+dna_pcr_qubit+pool+lib_size+(1|Participant_number)+URTScore	URTScore	Staphylococcus 1	730	0.999861
-0.0700037	0.0214415	-3.26487	0.00111055	t1709 ~plateplate_1+plateplate_2+plateplate_3+dna_pcr_qubit+pool+lib_size+(1|Participant_number)+URTScore	URTScore	Streptococcus 55	730	0.00445382
-0.0446351	0.0127684	-3.49576	0.000489922	t1484 ~plateplate_1+plateplate_2+plateplate_3+dna_pcr_qubit+pool+lib_size+(1|Participant_number)+URTScore	URTScore	Streptococcus 50	730	0.00224439
-0.0141409	0.0102146	-1.38438	0.166597	t4083 ~plateplate_1+plateplate_2+plateplate_3+dna_pcr_qubit+pool+lib_size+(1|Participant_number)+URTScore	URTScore	Staphylococcus 46	730	0.374382
-0.0150194	0.0176618	-0.850391	0.395252	t1148 ~plateplate_1+plateplate_2+plateplate_3+dna_pcr_qubit+pool+lib_size+(1|Participant_number)+URTScore	URTScore	Streptococcus 42	730	0.637702
0.0503885	0.0175865	2.86518	0.00426439	t1028 ~plateplate_1+plateplate_2+plateplate_3+dna_pcr_qubit+pool+lib_size+(1|Participant_number)+URTScore	URTScore	Haemophilus 7	730	0.0143887
-0.014071	0.00751072	-1.87345	0.0611441	t2738 ~plateplate_1+plateplate_2+plateplate_3+dna_pcr_qubit+pool+lib_size+(1|Participant_number)+URTScore	URTScore	Staphylococcus 41	730	0.161041
0.253344	0.0636797	3.97842	7.12397e-05	t52 ~plateplate_1+plateplate_2+plateplate_3+dna_pcr_qubit+pool+lib_size+(1|Participant_number)+URTScore	URTScore	Rothia 4	730	0.000374688
0.00260939	0.00115765	2.25403	0.0242756	t1447 ~plateplate_1+plateplate_2+plateplate_3+dna_pcr_qubit+pool+lib_size+(1|Participant_number)+URTScore	URTScore	Streptococcus 46	730	0.0696157
0.0374846	0.0203257	1.8442	0.0652505	t419 ~plateplate_1+plateplate_2+plateplate_3+dna_pcr_qubit+pool+lib_size+(1|Participant_number)+URTScore	URTScore	Lactobacillus 14	802	0.170941
0.00230658	0.00106439	2.16706	0.0303068	t4166 ~plateplate_1+plateplate_2+plateplate_3+dna_pcr_qubit+pool+lib_size+(1|Participant_number)+URTScore	URTScore	Lactobacillus 69	802	0.0846084
-0.0101044	0.0532075	-0.189905	0.849402	t318 ~plateplate_1+plateplate_2+plateplate_3+dna_pcr_qubit+pool+lib_size+(1|Participant_number)+URTScore	URTScore	Streptococcus 16	730	0.999861
-0.0465908	0.0270724	-1.72097	0.0853854	t632 ~plateplate_1+plateplate_2+plateplate_3+dna_pcr_qubit+pool+lib_size+(1|Participant_number)+URTScore	URTScore	Staphylococcus 13	730	0.216607
-0.252801	0.0317965	-7.95059	4.07705e-15	t805 ~plateplate_1+plateplate_2+plateplate_3+dna_pcr_qubit+pool+lib_size+(1|Participant_number)+URTScore	URTScore	Staphylococcus 15	730	9.82199e-14
0.0210905	0.00675657	3.12148	0.00183905	t2334 ~plateplate_1+plateplate_2+plateplate_3+dna_pcr_qubit+pool+lib_size+(1|Participant_number)+URTScore	URTScore	Lactobacillus 73	802	0.00714266
-0.136142	0.095395	-1.42714	0.153667	t68 ~plateplate_1+plateplate_2+plateplate_3+dna_pcr_qubit+pool+lib_size+(1|Participant_number)+URTScore	URTScore	Streptococcus 5	730	0.350585
-0.0357544	0.0921586	-0.387966	0.698075	t98 ~plateplate_1+plateplate_2+plateplate_3+dna_pcr_qubit+pool+lib_size+(1|Participant_number)+URTScore	URTScore	Streptococcus 6	730	0.918239
-0.228307	0.0941176	-2.42576	0.0153473	t25 ~plateplate_1+plateplate_2+plateplate_3+dna_pcr_qubit+pool+lib_size+(1|Participant_number)+URTScore	URTScore	Streptococcus 4	730	0.046612
-0.0355307	0.0109785	-3.23639	0.0012308	t2413 ~plateplate_1+plateplate_2+plateplate_3+dna_pcr_qubit+pool+lib_size+(1|Participant_number)+URTScore	URTScore	Lactobacillus 51	802	0.00487931
-0.00691073	0.00670757	-1.03029	0.303083	t5101 ~plateplate_1+plateplate_2+plateplate_3+dna_pcr_qubit+pool+lib_size+(1|Participant_number)+URTScore	URTScore	Lactobacillus 82	802	0.555088
0.00260939	0.00115765	2.25403	0.0242756	t3099 ~plateplate_1+plateplate_2+plateplate_3+dna_pcr_qubit+pool+lib_size+(1|Participant_number)+URTScore	URTScore	Streptococcus 62	730	0.0696157
-0.0105177	0.0455753	-0.230777	0.817512	t550 ~plateplate_1+plateplate_2+plateplate_3+dna_pcr_qubit+pool+lib_size+(1|Participant_number)+URTScore	URTScore	Staphylococcus 2	730	0.999861
0.0969854	0.0224855	4.31325	1.65917e-05	t555 ~plateplate_1+plateplate_2+plateplate_3+dna_pcr_qubit+pool+lib_size+(1|Participant_number)+URTScore	URTScore	Lactobacillus 16	802	9.24894e-05
-0.00479848	0.0125741	-0.381616	0.702787	t902 ~plateplate_1+plateplate_2+plateplate_3+dna_pcr_qubit+pool+lib_size+(1|Participant_number)+URTScore	URTScore	Streptococcus 38	730	0.923027
-0.0126733	0.00696886	-1.81857	0.0691678	t3833 ~plateplate_1+plateplate_2+plateplate_3+dna_pcr_qubit+pool+lib_size+(1|Participant_number)+URTScore	URTScore	Lactobacillus 78	802	0.17943
0.00260939	0.00115765	2.25403	0.0242756	t5482 ~plateplate_1+plateplate_2+plateplate_3+dna_pcr_qubit+pool+lib_size+(1|Participant_number)+URTScore	URTScore	Moraxella 14	730	0.0696157
-0.0395592	0.0588145	-0.672609	0.501255	t5 ~plateplate_1+plateplate_2+plateplate_3+dna_pcr_qubit+pool+lib_size+(1|Participant_number)+URTScore	URTScore	Moraxella 1	730	0.760046
0.0613689	0.0180521	3.39954	0.00070455	t623 ~plateplate_1+plateplate_2+plateplate_3+dna_pcr_qubit+pool+lib_size+(1|Participant_number)+URTScore	URTScore	Streptococcus 25	730	0.00294203
0.140557	0.0344366	4.08161	4.58581e-05	t608 ~plateplate_1+plateplate_2+plateplate_3+dna_pcr_qubit+pool+lib_size+(1|Participant_number)+URTScore	URTScore	Lactobacillus 10	802	0.000244932
0.20038	0.0658656	3.04226	0.00236902	t174 ~plateplate_1+plateplate_2+plateplate_3+dna_pcr_qubit+pool+lib_size+(1|Participant_number)+URTScore	URTScore	Lactobacillus 3	802	0.0090883
-0.0563009	0.0118055	-4.76905	2.05883e-06	t2031 ~plateplate_1+plateplate_2+plateplate_3+dna_pcr_qubit+pool+lib_size+(1|Participant_number)+URTScore	URTScore	Moraxella 5	730	1.42423e-05
0.0317809	0.00984155	3.22926	0.00128752	t3612 ~plateplate_1+plateplate_2+plateplate_3+dna_pcr_qubit+pool+lib_size+(1|Participant_number)+URTScore	URTScore	Streptococcus 71	730	0.00509244
-0.213345	0.0389915	-5.47157	4.88951e-08	t270 ~plateplate_1+plateplate_2+plateplate_3+dna_pcr_qubit+pool+lib_size+(1|Participant_number)+URTScore	URTScore	Streptococcus 15	730	3.96338e-07
0.0193539	0.0149577	1.2939	0.195952	t1122 ~plateplate_1+plateplate_2+plateplate_3+dna_pcr_qubit+pool+lib_size+(1|Participant_number)+URTScore	URTScore	Lactobacillus 34	802	0.410119
0.0027696	0.0104815	0.264237	0.791615	t890 ~plateplate_1+plateplate_2+plateplate_3+dna_pcr_qubit+pool+lib_size+(1|Participant_number)+URTScore	URTScore	Lactobacillus 23	802	0.999861
0.00260939	0.00115765	2.25403	0.0242756	t2547 ~plateplate_1+plateplate_2+plateplate_3+dna_pcr_qubit+pool+lib_size+(1|Participant_number)+URTScore	URTScore	Streptococcus 57	730	0.0696157
0.0241466	0.0206046	1.17191	0.241353	t1597 ~plateplate_1+plateplate_2+plateplate_3+dna_pcr_qubit+pool+lib_size+(1|Participant_number)+URTScore	URTScore	Rothia 14	730	0.471817
0.171302	0.0120722	14.1898	2.54551e-44	t1931 ~plateplate_1+plateplate_2+plateplate_3+dna_pcr_qubit+pool+lib_size+(1|Participant_number)+URTScore	URTScore	Lactobacillus 42	802	3.65387e-42
-0.0808479	0.0963256	-0.83932	0.401418	t24 ~plateplate_1+plateplate_2+plateplate_3+dna_pcr_qubit+pool+lib_size+(1|Participant_number)+URTScore	URTScore	Lactobacillus 1	730	0.643645
0.0503517	0.0217238	2.31781	0.0207126	t1248 ~plateplate_1+plateplate_2+plateplate_3+dna_pcr_qubit+pool+lib_size+(1|Participant_number)+URTScore	URTScore	Moraxella 6	730	0.0618862
0.0641821	0.0170361	3.76742	0.000170746	t1345 ~plateplate_1+plateplate_2+plateplate_3+dna_pcr_qubit+pool+lib_size+(1|Participant_number)+URTScore	URTScore	Lactobacillus 29	802	0.00085497
0.00260939	0.00115765	2.25403	0.0242756	t5942 ~plateplate_1+plateplate_2+plateplate_3+dna_pcr_qubit+pool+lib_size+(1|Participant_number)+URTScore	URTScore	Rothia 18	730	0.0696157
-0.0212792	0.0103683	-2.05233	0.0402215	t3153 ~plateplate_1+plateplate_2+plateplate_3+dna_pcr_qubit+pool+lib_size+(1|Participant_number)+URTScore	URTScore	Lactobacillus 62	802	0.109449
0.00260939	0.00115765	2.25403	0.0242756	t5950 ~plateplate_1+plateplate_2+plateplate_3+dna_pcr_qubit+pool+lib_size+(1|Participant_number)+URTScore	URTScore	Streptococcus 80	730	0.0696157
0.00260939	0.00115765	2.25403	0.0242756	t4855 ~plateplate_1+plateplate_2+plateplate_3+dna_pcr_qubit+pool+lib_size+(1|Participant_number)+URTScore	URTScore	Streptococcus 72	730	0.0696157
0.0107433	0.00668576	1.60689	0.108309	t4949 ~plateplate_1+plateplate_2+plateplate_3+dna_pcr_qubit+pool+lib_size+(1|Participant_number)+URTScore	URTScore	Lactobacillus 83	802	0.267473
-0.00754224	0.0151788	-0.496894	0.619414	t1972 ~plateplate_1+plateplate_2+plateplate_3+dna_pcr_qubit+pool+lib_size+(1|Participant_number)+URTScore	URTScore	Streptococcus 54	730	0.879951
0.192324	0.0314104	6.12294	1.03459e-09	t306 ~plateplate_1+plateplate_2+plateplate_3+dna_pcr_qubit+pool+lib_size+(1|Participant_number)+URTScore	URTScore	Lactobacillus 9	802	9.92802e-09
0.0126876	0.011024	1.15091	0.250031	t2605 ~plateplate_1+plateplate_2+plateplate_3+dna_pcr_qubit+pool+lib_size+(1|Participant_number)+URTScore	URTScore	Lactobacillus 52	802	0.484726
-0.0064691	0.0107636	-0.601015	0.547941	t2708 ~plateplate_1+plateplate_2+plateplate_3+dna_pcr_qubit+pool+lib_size+(1|Participant_number)+URTScore	URTScore	Lactobacillus 53	802	0.808765
-0.382171	0.058438	-6.53976	7.67092e-11	t15 ~plateplate_1+plateplate_2+plateplate_3+dna_pcr_qubit+pool+lib_size+(1|Participant_number)+URTScore	URTScore	Streptococcus 3	730	1.12522e-09
-0.112984	0.0295995	-3.81711	0.000138212	t1 ~plateplate_1+plateplate_2+plateplate_3+dna_pcr_qubit+pool+lib_size+(1|Participant_number)+URTScore	URTScore	Streptococcus 1	730	0.000698152
0.00230658	0.00106439	2.16706	0.0303068	t1492 ~plateplate_1+plateplate_2+plateplate_3+dna_pcr_qubit+pool+lib_size+(1|Participant_number)+URTScore	URTScore	Lactobacillus 36	802	0.0846084
0.0713514	0.0276447	2.58102	0.0100163	t618 ~plateplate_1+plateplate_2+plateplate_3+dna_pcr_qubit+pool+lib_size+(1|Participant_number)+URTScore	URTScore	Staphylococcus 11	730	0.0313977
-0.0314011	0.0243006	-1.29219	0.196387	t1217 ~plateplate_1+plateplate_2+plateplate_3+dna_pcr_qubit+pool+lib_size+(1|Participant_number)+URTScore	URTScore	Lactobacillus 30	802	0.410779
-0.0320788	0.0133022	-2.41155	0.0161218	t2449 ~plateplate_1+plateplate_2+plateplate_3+dna_pcr_qubit+pool+lib_size+(1|Participant_number)+URTScore	URTScore	Dolosigranulum 10	730	0.0488474
-0.255466	0.0623292	-4.09866	4.47263e-05	t96 ~plateplate_1+plateplate_2+plateplate_3+dna_pcr_qubit+pool+lib_size+(1|Participant_number)+URTScore	URTScore	Lactobacillus 5	802	0.000239258
0.00260939	0.00115765	2.25403	0.0242756	t1263 ~plateplate_1+plateplate_2+plateplate_3+dna_pcr_qubit+pool+lib_size+(1|Participant_number)+URTScore	URTScore	Streptococcus 41	730	0.0696157
-0.00399328	0.00580271	-0.688174	0.491463	t5593 ~plateplate_1+plateplate_2+plateplate_3+dna_pcr_qubit+pool+lib_size+(1|Participant_number)+URTScore	URTScore	Lactobacillus 84	802	0.749156
-0.0419892	0.00763874	-5.49688	4.6878e-08	t4272 ~plateplate_1+plateplate_2+plateplate_3+dna_pcr_qubit+pool+lib_size+(1|Participant_number)+URTScore	URTScore	Lactobacillus 80	802	3.82689e-07
-0.00462287	0.00799379	-0.578308	0.563142	t4902 ~plateplate_1+plateplate_2+plateplate_3+dna_pcr_qubit+pool+lib_size+(1|Participant_number)+URTScore	URTScore	Dolosigranulum 20	730	0.82414
0.0371684	0.00583464	6.3703	2.60569e-10	t5282 ~plateplate_1+plateplate_2+plateplate_3+dna_pcr_qubit+pool+lib_size+(1|Participant_number)+URTScore	URTScore	Streptococcus 81	730	2.94787e-09
0.0383063	0.0182666	2.09706	0.0361592	t1001 ~plateplate_1+plateplate_2+plateplate_3+dna_pcr_qubit+pool+lib_size+(1|Participant_number)+URTScore	URTScore	Lactobacillus 18	802	0.0990211
0.00260939	0.00115765	2.25403	0.0242756	t120 ~plateplate_1+plateplate_2+plateplate_3+dna_pcr_qubit+pool+lib_size+(1|Participant_number)+URTScore	URTScore	Moraxella 2	730	0.0696157
-0.149295	0.0249698	-5.97903	2.54695e-09	t389 ~plateplate_1+plateplate_2+plateplate_3+dna_pcr_qubit+pool+lib_size+(1|Participant_number)+URTScore	URTScore	Rothia 8	730	2.32739e-08
0.00992611	0.00937123	1.05921	0.28974	t2755 ~plateplate_1+plateplate_2+plateplate_3+dna_pcr_qubit+pool+lib_size+(1|Participant_number)+URTScore	URTScore	Streptococcus 64	730	0.53867
0.0191556	0.00877624	2.18266	0.0292439	t3288 ~plateplate_1+plateplate_2+plateplate_3+dna_pcr_qubit+pool+lib_size+(1|Participant_number)+URTScore	URTScore	Lactobacillus 71	802	0.0829181
-0.254842	0.0241261	-10.5629	1.43442e-25	t631 ~plateplate_1+plateplate_2+plateplate_3+dna_pcr_qubit+pool+lib_size+(1|Participant_number)+URTScore	URTScore	Staphylococcus 14	730	6.58878e-24
-0.156313	0.0657276	-2.3782	0.0175425	t105 ~plateplate_1+plateplate_2+plateplate_3+dna_pcr_qubit+pool+lib_size+(1|Participant_number)+URTScore	URTScore	Lactobacillus 6	802	0.0528732
-0.000281291	0.00783852	-0.0358857	0.971377	t1846 ~plateplate_1+plateplate_2+plateplate_3+dna_pcr_qubit+pool+lib_size+(1|Participant_number)+URTScore	URTScore	Streptococcus 58	730	0.999861
-0.00450268	0.00765806	-0.587966	0.556663	t4339 ~plateplate_1+plateplate_2+plateplate_3+dna_pcr_qubit+pool+lib_size+(1|Participant_number)+URTScore	URTScore	Streptococcus 73	730	0.818482
0.040468	0.0150754	2.68438	0.00736715	t1803 ~plateplate_1+plateplate_2+plateplate_3+dna_pcr_qubit+pool+lib_size+(1|Participant_number)+URTScore	URTScore	Lactobacillus 38	802	0.0234999
0.0350796	0.0247834	1.41545	0.157132	t912 ~plateplate_1+plateplate_2+plateplate_3+dna_pcr_qubit+pool+lib_size+(1|Participant_number)+URTScore	URTScore	Streptococcus 36	730	0.357308
0.00260939	0.00115765	2.25403	0.0242756	t5408 ~plateplate_1+plateplate_2+plateplate_3+dna_pcr_qubit+pool+lib_size+(1|Participant_number)+URTScore	URTScore	Streptococcus 82	730	0.0696157
-0.0664165	0.0204828	-3.24255	0.0012066	t1475 ~plateplate_1+plateplate_2+plateplate_3+dna_pcr_qubit+pool+lib_size+(1|Participant_number)+URTScore	URTScore	Moraxella 8	730	0.00478887
-0.0438454	0.0155886	-2.81266	0.00504155	t1735 ~plateplate_1+plateplate_2+plateplate_3+dna_pcr_qubit+pool+lib_size+(1|Participant_number)+URTScore	URTScore	Staphylococcus 36	730	0.0163696
0.00260939	0.00115765	2.25403	0.0242756	t1178 ~plateplate_1+plateplate_2+plateplate_3+dna_pcr_qubit+pool+lib_size+(1|Participant_number)+URTScore	URTScore	Dolosigranulum 5	730	0.0696157
0.00671976	0.0106851	0.628891	0.529475	t1472 ~plateplate_1+plateplate_2+plateplate_3+dna_pcr_qubit+pool+lib_size+(1|Participant_number)+URTScore	URTScore	Streptococcus 53	730	0.788946
0.00260939	0.00115765	2.25403	0.0242756	t783 ~plateplate_1+plateplate_2+plateplate_3+dna_pcr_qubit+pool+lib_size+(1|Participant_number)+URTScore	URTScore	Streptococcus 26	730	0.0696157
0.0848172	0.0268086	3.16381	0.00157237	t350 ~plateplate_1+plateplate_2+plateplate_3+dna_pcr_qubit+pool+lib_size+(1|Participant_number)+URTScore	URTScore	Lactobacillus 13	802	0.00617651
0.00260939	0.00115765	2.25403	0.0242756	t702 ~plateplate_1+plateplate_2+plateplate_3+dna_pcr_qubit+pool+lib_size+(1|Participant_number)+URTScore	URTScore	Streptococcus 27	730	0.0696157
0.0427355	0.046954	0.910156	0.362823	t224 ~plateplate_1+plateplate_2+plateplate_3+dna_pcr_qubit+pool+lib_size+(1|Participant_number)+URTScore	URTScore	Streptococcus 12	730	0.603305
-0.0143214	0.0445895	-0.321184	0.748114	t505 ~plateplate_1+plateplate_2+plateplate_3+dna_pcr_qubit+pool+lib_size+(1|Participant_number)+URTScore	URTScore	Staphylococcus 8	730	0.969621
0.0126282	0.010482	1.20475	0.228409	t578 ~plateplate_1+plateplate_2+plateplate_3+dna_pcr_qubit+pool+lib_size+(1|Participant_number)+URTScore	URTScore	Streptococcus 22	730	0.452745
0.06577	0.016636	3.95347	7.98442e-05	t1578 ~plateplate_1+plateplate_2+plateplate_3+dna_pcr_qubit+pool+lib_size+(1|Participant_number)+URTScore	URTScore	Staphylococcus 37	730	0.000416132
-0.0622922	0.0132953	-4.68529	3.12468e-06	t2706 ~plateplate_1+plateplate_2+plateplate_3+dna_pcr_qubit+pool+lib_size+(1|Participant_number)+URTScore	URTScore	Lactobacillus 58	802	2.12737e-05
-0.0633833	0.0081245	-7.80151	1.1041e-14	t3057 ~plateplate_1+plateplate_2+plateplate_3+dna_pcr_qubit+pool+lib_size+(1|Participant_number)+URTScore	URTScore	Lactobacillus 74	802	2.51896e-13
-0.0660777	0.00832816	-7.93425	4.29061e-15	t5165 ~plateplate_1+plateplate_2+plateplate_3+dna_pcr_qubit+pool+lib_size+(1|Participant_number)+URTScore	URTScore	Rothia 15	730	1.02647e-13
-0.0360802	0.0690679	-0.522388	0.601444	t10 ~plateplate_1+plateplate_2+plateplate_3+dna_pcr_qubit+pool+lib_size+(1|Participant_number)+URTScore	URTScore	Dolosigranulum 1	730	0.862245
0.000374368	0.011615	0.0322314	0.974291	t974 ~plateplate_1+plateplate_2+plateplate_3+dna_pcr_qubit+pool+lib_size+(1|Participant_number)+URTScore	URTScore	Lactobacillus 26	802	0.999861
0.00260939	0.00115765	2.25403	0.0242756	t5389 ~plateplate_1+plateplate_2+plateplate_3+dna_pcr_qubit+pool+lib_size+(1|Participant_number)+URTScore	URTScore	Streptococcus 77	730	0.0696157
0.00260939	0.00115765	2.25403	0.0242756	t1617 ~plateplate_1+plateplate_2+plateplate_3+dna_pcr_qubit+pool+lib_size+(1|Participant_number)+URTScore	URTScore	Streptococcus 51	730	0.0696157
0.00880963	0.00189067	4.65952	3.32999e-06	t609 ~plateplate_1+plateplate_2+plateplate_3+dna_pcr_qubit+pool+lib_size+(1|Participant_number)+URTScore	URTScore	Streptococcus 24	730	2.26268e-05
-0.00238132	0.07522	-0.0316581	0.974747	t37 ~plateplate_1+plateplate_2+plateplate_3+dna_pcr_qubit+pool+lib_size+(1|Participant_number)+URTScore	URTScore	Rothia 3	730	0.999861
-0.0142903	0.0272399	-0.524611	0.599982	t844 ~plateplate_1+plateplate_2+plateplate_3+dna_pcr_qubit+pool+lib_size+(1|Participant_number)+URTScore	URTScore	Staphylococcus 18	730	0.861198
-0.0102862	0.0753433	-0.136525	0.891432	t81 ~plateplate_1+plateplate_2+plateplate_3+dna_pcr_qubit+pool+lib_size+(1|Participant_number)+URTScore	URTScore	Lactobacillus 4	730	0.999861
0.00834659	0.00684488	1.21939	0.222963	t4509 ~plateplate_1+plateplate_2+plateplate_3+dna_pcr_qubit+pool+lib_size+(1|Participant_number)+URTScore	URTScore	Rothia 19	730	0.444343
-0.0447157	0.0731106	-0.611618	0.540843	t35 ~plateplate_1+plateplate_2+plateplate_3+dna_pcr_qubit+pool+lib_size+(1|Participant_number)+URTScore	URTScore	Rothia 1	730	0.800002
-0.114795	0.0212399	-5.40469	7.08787e-08	t553 ~plateplate_1+plateplate_2+plateplate_3+dna_pcr_qubit+pool+lib_size+(1|Participant_number)+URTScore	URTScore	Staphylococcus 10	730	5.65225e-07
0.0849823	0.0147101	5.77715	1.13033e-08	t2029 ~plateplate_1+plateplate_2+plateplate_3+dna_pcr_qubit+pool+lib_size+(1|Participant_number)+URTScore	URTScore	Streptococcus 56	730	9.85823e-08
-0.077004	0.0613827	-1.25449	0.209774	t198 ~plateplate_1+plateplate_2+plateplate_3+dna_pcr_qubit+pool+lib_size+(1|Participant_number)+URTScore	URTScore	Streptococcus 11	730	0.424085
0.0393045	0.021842	1.79949	0.0720485	t1044 ~plateplate_1+plateplate_2+plateplate_3+dna_pcr_qubit+pool+lib_size+(1|Participant_number)+URTScore	URTScore	Lactobacillus 17	802	0.185645
-0.132064	0.040493	-3.2614	0.00112151	t292 ~plateplate_1+plateplate_2+plateplate_3+dna_pcr_qubit+pool+lib_size+(1|Participant_number)+AcuteScore	AcuteScore	Lactobacillus 8	802	0.00448732
-0.00322962	0.000938371	-3.44173	0.000585686	t1629 ~plateplate_1+plateplate_2+plateplate_3+dna_pcr_qubit+pool+lib_size+(1|Participant_number)+AcuteScore	AcuteScore	Lactobacillus 43	802	0.00261359
0.000562787	0.00603113	0.0933135	0.925661	t4021 ~plateplate_1+plateplate_2+plateplate_3+dna_pcr_qubit+pool+lib_size+(1|Participant_number)+AcuteScore	AcuteScore	Lactobacillus 77	802	0.999861
0.0870828	0.00937369	9.29013	4.9651e-20	t1221 ~plateplate_1+plateplate_2+plateplate_3+dna_pcr_qubit+pool+lib_size+(1|Participant_number)+AcuteScore	AcuteScore	Streptococcus 59	730	1.67694e-18
-0.0165805	0.0134618	-1.23167	0.218186	t701 ~plateplate_1+plateplate_2+plateplate_3+dna_pcr_qubit+pool+lib_size+(1|Participant_number)+AcuteScore	AcuteScore	Rothia 10	730	0.437261
0.021467	0.00863353	2.48646	0.0129552	t979 ~plateplate_1+plateplate_2+plateplate_3+dna_pcr_qubit+pool+lib_size+(1|Participant_number)+AcuteScore	AcuteScore	Lactobacillus 25	802	0.0400275
0.025136	0.0163713	1.53537	0.124841	t850 ~plateplate_1+plateplate_2+plateplate_3+dna_pcr_qubit+pool+lib_size+(1|Participant_number)+AcuteScore	AcuteScore	Dolosigranulum 6	730	0.293167
-0.0151253	0.00485318	-3.11657	0.00184972	t5668 ~plateplate_1+plateplate_2+plateplate_3+dna_pcr_qubit+pool+lib_size+(1|Participant_number)+AcuteScore	AcuteScore	Streptococcus 85	730	0.00717599
0.0584796	0.0111	5.26842	1.50046e-07	t1385 ~plateplate_1+plateplate_2+plateplate_3+dna_pcr_qubit+pool+lib_size+(1|Participant_number)+AcuteScore	AcuteScore	Streptococcus 47	730	1.18285e-06
0.0208254	0.00877048	2.37449	0.0176394	t907 ~plateplate_1+plateplate_2+plateplate_3+dna_pcr_qubit+pool+lib_size+(1|Participant_number)+AcuteScore	AcuteScore	Lactobacillus 24	802	0.0531018
-0.0296983	0.0147114	-2.01873	0.0437017	t1162 ~plateplate_1+plateplate_2+plateplate_3+dna_pcr_qubit+pool+lib_size+(1|Participant_number)+AcuteScore	AcuteScore	Haemophilus 11	730	0.117527
-0.00328048	0.00100785	-3.25493	0.00114883	t565 ~plateplate_1+plateplate_2+plateplate_3+dna_pcr_qubit+pool+lib_size+(1|Participant_number)+AcuteScore	AcuteScore	Streptococcus 23	730	0.00457874
-0.0134532	0.0104684	-1.28512	0.198862	t1439 ~plateplate_1+plateplate_2+plateplate_3+dna_pcr_qubit+pool+lib_size+(1|Participant_number)+AcuteScore	AcuteScore	Haemophilus 10	730	0.414696
0.0119501	0.0117463	1.01735	0.309139	t1887 ~plateplate_1+plateplate_2+plateplate_3+dna_pcr_qubit+pool+lib_size+(1|Participant_number)+AcuteScore	AcuteScore	Lactobacillus 41	802	0.559634
-0.00332215	0.000975297	-3.4063	0.000668358	t6013 ~plateplate_1+plateplate_2+plateplate_3+dna_pcr_qubit+pool+lib_size+(1|Participant_number)+AcuteScore	AcuteScore	Rothia 23	730	0.00281135
0.0248006	0.0136714	1.81404	0.069908	t814 ~plateplate_1+plateplate_2+plateplate_3+dna_pcr_qubit+pool+lib_size+(1|Participant_number)+AcuteScore	AcuteScore	Streptococcus 20	730	0.181077
-0.0040652	0.0129695	-0.313442	0.753969	t706 ~plateplate_1+plateplate_2+plateplate_3+dna_pcr_qubit+pool+lib_size+(1|Participant_number)+AcuteScore	AcuteScore	Streptococcus 28	730	0.973912
-0.00332215	0.000975297	-3.4063	0.000668358	t3202 ~plateplate_1+plateplate_2+plateplate_3+dna_pcr_qubit+pool+lib_size+(1|Participant_number)+AcuteScore	AcuteScore	Streptococcus 63	730	0.00281135
0.0648617	0.0178436	3.63501	0.000284	t1126 ~plateplate_1+plateplate_2+plateplate_3+dna_pcr_qubit+pool+lib_size+(1|Participant_number)+AcuteScore	AcuteScore	Streptococcus 39	730	0.00136836
0.000775856	0.00304666	0.254658	0.799007	t823 ~plateplate_1+plateplate_2+plateplate_3+dna_pcr_qubit+pool+lib_size+(1|Participant_number)+AcuteScore	AcuteScore	Staphylococcus 21	730	0.999861
-0.00719959	0.00549493	-1.31022	0.190301	t4922 ~plateplate_1+plateplate_2+plateplate_3+dna_pcr_qubit+pool+lib_size+(1|Participant_number)+AcuteScore	AcuteScore	Dolosigranulum 19	730	0.400726
-0.00322962	0.000938371	-3.44173	0.000585686	t1053 ~plateplate_1+plateplate_2+plateplate_3+dna_pcr_qubit+pool+lib_size+(1|Participant_number)+AcuteScore	AcuteScore	Lactobacillus 27	802	0.00261359
-0.0721611	0.00883255	-8.16991	5.33273e-16	t3185 ~plateplate_1+plateplate_2+plateplate_3+dna_pcr_qubit+pool+lib_size+(1|Participant_number)+AcuteScore	AcuteScore	Lactobacillus 61	802	1.35083e-14
0.0185776	0.0144218	1.28816	0.197905	t1904 ~plateplate_1+plateplate_2+plateplate_3+dna_pcr_qubit+pool+lib_size+(1|Participant_number)+AcuteScore	AcuteScore	Streptococcus 48	730	0.413201
-0.0090902	0.00893422	-1.01746	0.309079	t2666 ~plateplate_1+plateplate_2+plateplate_3+dna_pcr_qubit+pool+lib_size+(1|Participant_number)+AcuteScore	AcuteScore	Lactobacillus 59	802	0.559634
-0.0411806	0.0163407	-2.52013	0.0118438	t1432 ~plateplate_1+plateplate_2+plateplate_3+dna_pcr_qubit+pool+lib_size+(1|Participant_number)+AcuteScore	AcuteScore	Staphylococcus 33	730	0.036858
0.0107139	0.0124245	0.862324	0.38867	t2205 ~plateplate_1+plateplate_2+plateplate_3+dna_pcr_qubit+pool+lib_size+(1|Participant_number)+AcuteScore	AcuteScore	Dolosigranulum 11	730	0.6304
-0.00201155	0.0126882	-0.158536	0.874046	t147 ~plateplate_1+plateplate_2+plateplate_3+dna_pcr_qubit+pool+lib_size+(1|Participant_number)+AcuteScore	AcuteScore	Staphylococcus 3	730	0.999861
-0.0164713	0.0306054	-0.538183	0.590491	t341 ~plateplate_1+plateplate_2+plateplate_3+dna_pcr_qubit+pool+lib_size+(1|Participant_number)+AcuteScore	AcuteScore	Lactobacillus 11	802	0.852931
0.0472839	0.032794	1.44185	0.149464	t458 ~plateplate_1+plateplate_2+plateplate_3+dna_pcr_qubit+pool+lib_size+(1|Participant_number)+AcuteScore	AcuteScore	Corynebacterium 15	730	0.343728
0.00205637	0.0112574	0.182668	0.855071	t1575 ~plateplate_1+plateplate_2+plateplate_3+dna_pcr_qubit+pool+lib_size+(1|Participant_number)+AcuteScore	AcuteScore	Lactobacillus 35	802	0.999861
0.00714664	0.0116771	0.612021	0.540642	t2680 ~plateplate_1+plateplate_2+plateplate_3+dna_pcr_qubit+pool+lib_size+(1|Participant_number)+AcuteScore	AcuteScore	Moraxella 11	730	0.800002
-0.17796	0.0564509	-3.15248	0.00163805	t44 ~plateplate_1+plateplate_2+plateplate_3+dna_pcr_qubit+pool+lib_size+(1|Participant_number)+AcuteScore	AcuteScore	Rothia 2	730	0.0064053
0.0497299	0.00954891	5.20792	2.07462e-07	t2013 ~plateplate_1+plateplate_2+plateplate_3+dna_pcr_qubit+pool+lib_size+(1|Participant_number)+AcuteScore	AcuteScore	Staphylococcus 40	730	1.61333e-06
-0.0651936	0.0139269	-4.68112	2.97791e-06	t525 ~plateplate_1+plateplate_2+plateplate_3+dna_pcr_qubit+pool+lib_size+(1|Participant_number)+AcuteScore	AcuteScore	Lactobacillus 15	802	2.0355e-05
0.117178	0.0147266	7.95688	2.80895e-15	t1583 ~plateplate_1+plateplate_2+plateplate_3+dna_pcr_qubit+pool+lib_size+(1|Participant_number)+AcuteScore	AcuteScore	Lactobacillus 28	802	6.86299e-14
-0.00332215	0.000975297	-3.4063	0.000668358	t910 ~plateplate_1+plateplate_2+plateplate_3+dna_pcr_qubit+pool+lib_size+(1|Participant_number)+AcuteScore	AcuteScore	Rothia 11	730	0.00281135
-0.00332215	0.000975297	-3.4063	0.000668358	t1606 ~plateplate_1+plateplate_2+plateplate_3+dna_pcr_qubit+pool+lib_size+(1|Participant_number)+AcuteScore	AcuteScore	Staphylococcus 34	730	0.00281135
0.0536408	0.00682286	7.86192	6.0647e-15	t4906 ~plateplate_1+plateplate_2+plateplate_3+dna_pcr_qubit+pool+lib_size+(1|Participant_number)+AcuteScore	AcuteScore	Dolosigranulum 21	730	1.41168e-13
-0.00105624	0.0199461	-0.052955	0.957772	t743 ~plateplate_1+plateplate_2+plateplate_3+dna_pcr_qubit+pool+lib_size+(1|Participant_number)+AcuteScore	AcuteScore	Streptococcus 30	730	0.999861
-0.0078891	0.0699245	-0.112823	0.910179	t132 ~plateplate_1+plateplate_2+plateplate_3+dna_pcr_qubit+pool+lib_size+(1|Participant_number)+AcuteScore	AcuteScore	Rothia 6	730	0.999861
-0.0308404	0.0110856	-2.78201	0.00548168	t2342 ~plateplate_1+plateplate_2+plateplate_3+dna_pcr_qubit+pool+lib_size+(1|Participant_number)+AcuteScore	AcuteScore	Staphylococcus 44	730	0.0176986
-0.00371234	0.0134838	-0.275319	0.783117	t1407 ~plateplate_1+plateplate_2+plateplate_3+dna_pcr_qubit+pool+lib_size+(1|Participant_number)+AcuteScore	AcuteScore	Streptococcus 52	730	0.999861
-0.00451716	0.00713915	-0.63273	0.527032	t5199 ~plateplate_1+plateplate_2+plateplate_3+dna_pcr_qubit+pool+lib_size+(1|Participant_number)+AcuteScore	AcuteScore	Rothia 22	730	0.786667
0.268465	0.0551858	4.86475	1.21344e-06	t47 ~plateplate_1+plateplate_2+plateplate_3+dna_pcr_qubit+pool+lib_size+(1|Participant_number)+AcuteScore	AcuteScore	Rothia 5	730	8.69085e-06
-0.00335496	0.00602779	-0.556582	0.577886	t4796 ~plateplate_1+plateplate_2+plateplate_3+dna_pcr_qubit+pool+lib_size+(1|Participant_number)+AcuteScore	AcuteScore	Lactobacillus 81	802	0.841783
-0.00332215	0.000975297	-3.4063	0.000668358	t952 ~plateplate_1+plateplate_2+plateplate_3+dna_pcr_qubit+pool+lib_size+(1|Participant_number)+AcuteScore	AcuteScore	Streptococcus 37	730	0.00281135
-0.00332215	0.000975297	-3.4063	0.000668358	t918 ~plateplate_1+plateplate_2+plateplate_3+dna_pcr_qubit+pool+lib_size+(1|Participant_number)+AcuteScore	AcuteScore	Streptococcus 32	730	0.00281135
-0.0107957	0.00700064	-1.5421	0.123161	t2557 ~plateplate_1+plateplate_2+plateplate_3+dna_pcr_qubit+pool+lib_size+(1|Participant_number)+AcuteScore	AcuteScore	Lactobacillus 55	802	0.290808
0.128554	0.0182414	7.04739	2.43135e-12	t1307 ~plateplate_1+plateplate_2+plateplate_3+dna_pcr_qubit+pool+lib_size+(1|Participant_number)+AcuteScore	AcuteScore	Streptococcus 35	730	4.29539e-11
0.132734	0.0107075	12.3963	4.13426e-34	t3351 ~plateplate_1+plateplate_2+plateplate_3+dna_pcr_qubit+pool+lib_size+(1|Participant_number)+AcuteScore	AcuteScore	Staphylococcus 43	730	3.74803e-32
-0.012227	0.00736996	-1.65903	0.0972413	t3013 ~plateplate_1+plateplate_2+plateplate_3+dna_pcr_qubit+pool+lib_size+(1|Participant_number)+AcuteScore	AcuteScore	Lactobacillus 54	802	0.243989
-0.00332086	0.00098226	-3.38084	0.000733392	t3392 ~plateplate_1+plateplate_2+plateplate_3+dna_pcr_qubit+pool+lib_size+(1|Participant_number)+AcuteScore	AcuteScore	Streptococcus 69	730	0.00304769
-0.0382173	0.0135423	-2.82208	0.00483013	t1684 ~plateplate_1+plateplate_2+plateplate_3+dna_pcr_qubit+pool+lib_size+(1|Participant_number)+AcuteScore	AcuteScore	Moraxella 7	730	0.0157276
0.0863138	0.0145228	5.94332	3.17519e-09	t840 ~plateplate_1+plateplate_2+plateplate_3+dna_pcr_qubit+pool+lib_size+(1|Participant_number)+AcuteScore	AcuteScore	Haemophilus 5	730	2.86349e-08
-0.00428234	0.0102233	-0.418879	0.675384	t3188 ~plateplate_1+plateplate_2+plateplate_3+dna_pcr_qubit+pool+lib_size+(1|Participant_number)+AcuteScore	AcuteScore	Streptococcus 65	730	0.899321
-0.00322962	0.000938371	-3.44173	0.000585686	t4039 ~plateplate_1+plateplate_2+plateplate_3+dna_pcr_qubit+pool+lib_size+(1|Participant_number)+AcuteScore	AcuteScore	Lactobacillus 79	802	0.00261359
-0.0446241	0.0105563	-4.22724	2.45571e-05	t2386 ~plateplate_1+plateplate_2+plateplate_3+dna_pcr_qubit+pool+lib_size+(1|Participant_number)+AcuteScore	AcuteScore	Lactobacillus 47	802	0.000133772
0.0770492	0.0168693	4.56742	5.16874e-06	t689 ~plateplate_1+plateplate_2+plateplate_3+dna_pcr_qubit+pool+lib_size+(1|Participant_number)+AcuteScore	AcuteScore	Lactobacillus 19	802	3.44416e-05
-0.00665586	0.00663423	-1.00326	0.315932	t5017 ~plateplate_1+plateplate_2+plateplate_3+dna_pcr_qubit+pool+lib_size+(1|Participant_number)+AcuteScore	AcuteScore	Rothia 24	730	0.568644
-0.247983	0.0282448	-8.77976	2.88463e-18	t152 ~plateplate_1+plateplate_2+plateplate_3+dna_pcr_qubit+pool+lib_size+(1|Participant_number)+AcuteScore	AcuteScore	Streptococcus 9	730	8.64135e-17
0.13834	0.0470353	2.9412	0.00329789	t187 ~plateplate_1+plateplate_2+plateplate_3+dna_pcr_qubit+pool+lib_size+(1|Participant_number)+AcuteScore	AcuteScore	Haemophilus 3	730	0.0112154
0.173224	0.0204508	8.47027	4.42699e-17	t607 ~plateplate_1+plateplate_2+plateplate_3+dna_pcr_qubit+pool+lib_size+(1|Participant_number)+AcuteScore	AcuteScore	Staphylococcus 12	730	1.22992e-15
-0.00332215	0.000975297	-3.4063	0.000668358	t1346 ~plateplate_1+plateplate_2+plateplate_3+dna_pcr_qubit+pool+lib_size+(1|Participant_number)+AcuteScore	AcuteScore	Staphylococcus 35	730	0.00281135
-0.00581079	0.00621662	-0.934719	0.35011	t3048 ~plateplate_1+plateplate_2+plateplate_3+dna_pcr_qubit+pool+lib_size+(1|Participant_number)+AcuteScore	AcuteScore	Lactobacillus 60	802	0.589795
0.042515	0.0247831	1.71548	0.0863836	t449 ~plateplate_1+plateplate_2+plateplate_3+dna_pcr_qubit+pool+lib_size+(1|Participant_number)+AcuteScore	AcuteScore	Streptococcus 21	730	0.218657
-0.00322962	0.000938371	-3.44173	0.000585686	t1231 ~plateplate_1+plateplate_2+plateplate_3+dna_pcr_qubit+pool+lib_size+(1|Participant_number)+AcuteScore	AcuteScore	Lactobacillus 33	802	0.00261359
-0.115724	0.010043	-11.5228	7.5273e-30	t2266 ~plateplate_1+plateplate_2+plateplate_3+dna_pcr_qubit+pool+lib_size+(1|Participant_number)+AcuteScore	AcuteScore	Lactobacillus 50	802	4.80214e-28
-0.0257717	0.00424565	-6.07015	1.4911e-09	t5818 ~plateplate_1+plateplate_2+plateplate_3+dna_pcr_qubit+pool+lib_size+(1|Participant_number)+AcuteScore	AcuteScore	Lactobacillus 85	802	1.41122e-08
0.13813	0.011134	12.4062	3.69469e-34	t3112 ~plateplate_1+plateplate_2+plateplate_3+dna_pcr_qubit+pool+lib_size+(1|Participant_number)+AcuteScore	AcuteScore	Streptococcus 61	730	3.44005e-32
-0.00480668	0.00662838	-0.725167	0.468449	t3815 ~plateplate_1+plateplate_2+plateplate_3+dna_pcr_qubit+pool+lib_size+(1|Participant_number)+AcuteScore	AcuteScore	Lactobacillus 66	802	0.719806
0.0176707	0.0100061	1.766	0.0776721	t3089 ~plateplate_1+plateplate_2+plateplate_3+dna_pcr_qubit+pool+lib_size+(1|Participant_number)+AcuteScore	AcuteScore	Dolosigranulum 14	730	0.199093
-0.0912982	0.0125373	-7.28213	4.15905e-13	t2262 ~plateplate_1+plateplate_2+plateplate_3+dna_pcr_qubit+pool+lib_size+(1|Participant_number)+AcuteScore	AcuteScore	Lactobacillus 48	802	8.3789e-12
-0.0201681	0.0176145	-1.14498	0.252323	t526 ~plateplate_1+plateplate_2+plateplate_3+dna_pcr_qubit+pool+lib_size+(1|Participant_number)+AcuteScore	AcuteScore	Haemophilus 4	730	0.486432
-0.033774	0.00929837	-3.63224	0.000292332	t2742 ~plateplate_1+plateplate_2+plateplate_3+dna_pcr_qubit+pool+lib_size+(1|Participant_number)+AcuteScore	AcuteScore	Dolosigranulum 15	730	0.00140262
-0.00322962	0.000938371	-3.44173	0.000585686	t736 ~plateplate_1+plateplate_2+plateplate_3+dna_pcr_qubit+pool+lib_size+(1|Participant_number)+AcuteScore	AcuteScore	Lactobacillus 20	802	0.00261359
0.041822	0.0114505	3.65243	0.000267613	t2341 ~plateplate_1+plateplate_2+plateplate_3+dna_pcr_qubit+pool+lib_size+(1|Participant_number)+AcuteScore	AcuteScore	Lactobacillus 45	802	0.00129302
-0.0314044	0.00700759	-4.48148	7.99177e-06	t4947 ~plateplate_1+plateplate_2+plateplate_3+dna_pcr_qubit+pool+lib_size+(1|Participant_number)+AcuteScore	AcuteScore	Staphylococcus 48	730	5.25413e-05
-0.00332215	0.000975297	-3.4063	0.000668358	t5437 ~plateplate_1+plateplate_2+plateplate_3+dna_pcr_qubit+pool+lib_size+(1|Participant_number)+AcuteScore	AcuteScore	Moraxella 16	730	0.00281135
0.00535686	0.00244376	2.19206	0.0284639	t379 ~plateplate_1+plateplate_2+plateplate_3+dna_pcr_qubit+pool+lib_size+(1|Participant_number)+AcuteScore	AcuteScore	Rothia 9	730	0.0810397
-0.00558842	0.00646881	-0.863903	0.387721	t326 ~plateplate_1+plateplate_2+plateplate_3+dna_pcr_qubit+pool+lib_size+(1|Participant_number)+AcuteScore	AcuteScore	Dolosigranulum 3	730	0.62975
-0.00332215	0.000975297	-3.4063	0.000668358	t796 ~plateplate_1+plateplate_2+plateplate_3+dna_pcr_qubit+pool+lib_size+(1|Participant_number)+AcuteScore	AcuteScore	Dolosigranulum 4	730	0.00281135
-0.00332215	0.000975297	-3.4063	0.000668358	t1890 ~plateplate_1+plateplate_2+plateplate_3+dna_pcr_qubit+pool+lib_size+(1|Participant_number)+AcuteScore	AcuteScore	Streptococcus 60	730	0.00281135
-0.0170007	0.00715562	-2.37585	0.0176492	t4383 ~plateplate_1+plateplate_2+plateplate_3+dna_pcr_qubit+pool+lib_size+(1|Participant_number)+AcuteScore	AcuteScore	Rothia 21	730	0.0531018
-0.00669217	0.00782912	-0.85478	0.392776	t4673 ~plateplate_1+plateplate_2+plateplate_3+dna_pcr_qubit+pool+lib_size+(1|Participant_number)+AcuteScore	AcuteScore	Rothia 17	730	0.635264
-0.00334057	0.000982108	-3.40143	0.000680526	t5765 ~plateplate_1+plateplate_2+plateplate_3+dna_pcr_qubit+pool+lib_size+(1|Participant_number)+AcuteScore	AcuteScore	Streptococcus 79	730	0.00285556
0.0100107	0.0101242	0.98879	0.322912	t2604 ~plateplate_1+plateplate_2+plateplate_3+dna_pcr_qubit+pool+lib_size+(1|Participant_number)+AcuteScore	AcuteScore	Lactobacillus 49	802	0.573124
0.00720091	0.00747712	0.96306	0.335633	t4420 ~plateplate_1+plateplate_2+plateplate_3+dna_pcr_qubit+pool+lib_size+(1|Participant_number)+AcuteScore	AcuteScore	Lactobacillus 75	802	0.580731
0.0216768	0.00891885	2.43045	0.0151536	t711 ~plateplate_1+plateplate_2+plateplate_3+dna_pcr_qubit+pool+lib_size+(1|Participant_number)+AcuteScore	AcuteScore	Streptococcus 33	730	0.0460759
0.176491	0.0209084	8.44115	5.64552e-17	t544 ~plateplate_1+plateplate_2+plateplate_3+dna_pcr_qubit+pool+lib_size+(1|Participant_number)+AcuteScore	AcuteScore	Staphylococcus 9	730	1.54356e-15
0.00746079	0.00914281	0.816028	0.414605	t3193 ~plateplate_1+plateplate_2+plateplate_3+dna_pcr_qubit+pool+lib_size+(1|Participant_number)+AcuteScore	AcuteScore	Lactobacillus 56	802	0.660645
-0.333212	0.0778926	-4.27783	1.97486e-05	t33 ~plateplate_1+plateplate_2+plateplate_3+dna_pcr_qubit+pool+lib_size+(1|Participant_number)+AcuteScore	AcuteScore	Lactobacillus 2	802	0.000109204
-0.0761092	0.0139331	-5.46247	5.38731e-08	t955 ~plateplate_1+plateplate_2+plateplate_3+dna_pcr_qubit+pool+lib_size+(1|Participant_number)+AcuteScore	AcuteScore	Haemophilus 9	730	4.34643e-07
-0.00332215	0.000975297	-3.4063	0.000668358	t5445 ~plateplate_1+plateplate_2+plateplate_3+dna_pcr_qubit+pool+lib_size+(1|Participant_number)+AcuteScore	AcuteScore	Rothia 20	730	0.00281135
0.0130652	0.00706696	1.84877	0.0645872	t3400 ~plateplate_1+plateplate_2+plateplate_3+dna_pcr_qubit+pool+lib_size+(1|Participant_number)+AcuteScore	AcuteScore	Lactobacillus 70	802	0.169333
-0.00835693	0.00688094	-1.21451	0.224729	t3681 ~plateplate_1+plateplate_2+plateplate_3+dna_pcr_qubit+pool+lib_size+(1|Participant_number)+AcuteScore	AcuteScore	Streptococcus 70	730	0.446992
-0.0241229	0.00757407	-3.18494	0.00146252	t3154 ~plateplate_1+plateplate_2+plateplate_3+dna_pcr_qubit+pool+lib_size+(1|Participant_number)+AcuteScore	AcuteScore	Lactobacillus 65	802	0.00576476
-0.00314112	0.0175142	-0.179347	0.857679	t373 ~plateplate_1+plateplate_2+plateplate_3+dna_pcr_qubit+pool+lib_size+(1|Participant_number)+AcuteScore	AcuteScore	Moraxella 3	730	0.999861
-0.00322962	0.000938371	-3.44173	0.000585686	t4176 ~plateplate_1+plateplate_2+plateplate_3+dna_pcr_qubit+pool+lib_size+(1|Participant_number)+AcuteScore	AcuteScore	Lactobacillus 68	802	0.00261359
-0.00332215	0.000975297	-3.4063	0.000668358	t3653 ~plateplate_1+plateplate_2+plateplate_3+dna_pcr_qubit+pool+lib_size+(1|Participant_number)+AcuteScore	AcuteScore	Streptococcus 66	730	0.00281135
0.00966253	0.0170757	0.565866	0.571534	t262 ~plateplate_1+plateplate_2+plateplate_3+dna_pcr_qubit+pool+lib_size+(1|Participant_number)+AcuteScore	AcuteScore	Streptococcus 13	730	0.834294
-0.0573643	0.0134895	-4.2525	2.27038e-05	t1733 ~plateplate_1+plateplate_2+plateplate_3+dna_pcr_qubit+pool+lib_size+(1|Participant_number)+AcuteScore	AcuteScore	Streptococcus 44	730	0.000124347
0.0709239	0.00940621	7.54012	9.26026e-14	t4063 ~plateplate_1+plateplate_2+plateplate_3+dna_pcr_qubit+pool+lib_size+(1|Participant_number)+AcuteScore	AcuteScore	Streptococcus 68	730	1.95715e-12
-0.00823637	0.00694815	-1.1854	0.23612	t5279 ~plateplate_1+plateplate_2+plateplate_3+dna_pcr_qubit+pool+lib_size+(1|Participant_number)+AcuteScore	AcuteScore	Dolosigranulum 18	730	0.462967
0.00230282	0.00908249	0.253545	0.799868	t2148 ~plateplate_1+plateplate_2+plateplate_3+dna_pcr_qubit+pool+lib_size+(1|Participant_number)+AcuteScore	AcuteScore	Moraxella 12	730	0.999861
-0.0466418	0.0475954	-0.979964	0.327194	t3 ~plateplate_1+plateplate_2+plateplate_3+dna_pcr_qubit+pool+lib_size+(1|Participant_number)+AcuteScore	AcuteScore	Streptococcus 2	730	0.57521
-0.00323046	0.000944832	-3.41908	0.000636638	t1690 ~plateplate_1+plateplate_2+plateplate_3+dna_pcr_qubit+pool+lib_size+(1|Participant_number)+AcuteScore	AcuteScore	Lactobacillus 37	802	0.00281135
-0.00332215	0.000975297	-3.4063	0.000668358	t1202 ~plateplate_1+plateplate_2+plateplate_3+dna_pcr_qubit+pool+lib_size+(1|Participant_number)+AcuteScore	AcuteScore	Streptococcus 49	730	0.00281135
-0.0651858	0.0153942	-4.23445	2.45799e-05	t1192 ~plateplate_1+plateplate_2+plateplate_3+dna_pcr_qubit+pool+lib_size+(1|Participant_number)+AcuteScore	AcuteScore	Staphylococcus 27	730	0.000133772
-0.00257504	0.00550003	-0.468186	0.639712	t4520 ~plateplate_1+plateplate_2+plateplate_3+dna_pcr_qubit+pool+lib_size+(1|Participant_number)+AcuteScore	AcuteScore	Staphylococcus 47	730	0.899321
0.111837	0.0121623	9.19538	1.08503e-19	t2394 ~plateplate_1+plateplate_2+plateplate_3+dna_pcr_qubit+pool+lib_size+(1|Participant_number)+AcuteScore	AcuteScore	Moraxella 9	730	3.62906e-18
0.0384315	0.0233031	1.6492	0.0993519	t1094 ~plateplate_1+plateplate_2+plateplate_3+dna_pcr_qubit+pool+lib_size+(1|Participant_number)+AcuteScore	AcuteScore	Streptococcus 40	730	0.2482
-0.00332215	0.000975297	-3.4063	0.000668358	t3868 ~plateplate_1+plateplate_2+plateplate_3+dna_pcr_qubit+pool+lib_size+(1|Participant_number)+AcuteScore	AcuteScore	Dolosigranulum 16	730	0.00281135
-0.00215228	0.0115325	-0.186627	0.851967	t255 ~plateplate_1+plateplate_2+plateplate_3+dna_pcr_qubit+pool+lib_size+(1|Participant_number)+AcuteScore	AcuteScore	Staphylococcus 4	730	0.999861
-0.0038831	0.000988018	-3.93019	8.71063e-05	t532 ~plateplate_1+plateplate_2+plateplate_3+dna_pcr_qubit+pool+lib_size+(1|Participant_number)+AcuteScore	AcuteScore	Streptococcus 19	730	0.00045125
-0.00322962	0.000938371	-3.44173	0.000585686	t3098 ~plateplate_1+plateplate_2+plateplate_3+dna_pcr_qubit+pool+lib_size+(1|Participant_number)+AcuteScore	AcuteScore	Lactobacillus 57	802	0.00261359
-0.0522172	0.012326	-4.23636	2.35229e-05	t1144 ~plateplate_1+plateplate_2+plateplate_3+dna_pcr_qubit+pool+lib_size+(1|Participant_number)+AcuteScore	AcuteScore	Streptococcus 45	730	0.000128426
-0.00330371	0.000982228	-3.36348	0.000780875	t1739 ~plateplate_1+plateplate_2+plateplate_3+dna_pcr_qubit+pool+lib_size+(1|Participant_number)+AcuteScore	AcuteScore	Haemophilus 12	730	0.00322556
0.0841893	0.00870873	9.66723	1.54764e-21	t4095 ~plateplate_1+plateplate_2+plateplate_3+dna_pcr_qubit+pool+lib_size+(1|Participant_number)+AcuteScore	AcuteScore	Moraxella 13	730	5.67195e-20
-0.0926178	0.0292932	-3.16175	0.00158614	t172 ~plateplate_1+plateplate_2+plateplate_3+dna_pcr_qubit+pool+lib_size+(1|Participant_number)+AcuteScore	AcuteScore	Haemophilus 2	730	0.00622246
-0.00323044	0.00094483	-3.41907	0.000636656	t1857 ~plateplate_1+plateplate_2+plateplate_3+dna_pcr_qubit+pool+lib_size+(1|Participant_number)+AcuteScore	AcuteScore	Lactobacillus 40	802	0.00281135
-0.00332564	0.000982238	-3.38578	0.000720356	t291 ~plateplate_1+plateplate_2+plateplate_3+dna_pcr_qubit+pool+lib_size+(1|Participant_number)+AcuteScore	AcuteScore	Staphylococcus 5	730	0.00300208
-0.00332215	0.000975297	-3.4063	0.000668358	t5404 ~plateplate_1+plateplate_2+plateplate_3+dna_pcr_qubit+pool+lib_size+(1|Participant_number)+AcuteScore	AcuteScore	Streptococcus 76	730	0.00281135
0.00918638	0.0141455	0.649423	0.51619	t1722 ~plateplate_1+plateplate_2+plateplate_3+dna_pcr_qubit+pool+lib_size+(1|Participant_number)+AcuteScore	AcuteScore	Dolosigranulum 8	730	0.778579
-0.0135244	0.0105415	-1.28297	0.199615	t1418 ~plateplate_1+plateplate_2+plateplate_3+dna_pcr_qubit+pool+lib_size+(1|Participant_number)+AcuteScore	AcuteScore	Rothia 12	730	0.416015
-0.00495133	0.00447761	-1.1058	0.268936	t4014 ~plateplate_1+plateplate_2+plateplate_3+dna_pcr_qubit+pool+lib_size+(1|Participant_number)+AcuteScore	AcuteScore	Streptococcus 74	730	0.511871
-0.00911865	0.00778188	-1.17178	0.241455	t2999 ~plateplate_1+plateplate_2+plateplate_3+dna_pcr_qubit+pool+lib_size+(1|Participant_number)+AcuteScore	AcuteScore	Staphylococcus 45	730	0.471817
-0.00420396	0.00630129	-0.667158	0.5048	t5749 ~plateplate_1+plateplate_2+plateplate_3+dna_pcr_qubit+pool+lib_size+(1|Participant_number)+AcuteScore	AcuteScore	Streptococcus 83	730	0.764748
0.0115082	0.0132092	0.871224	0.383793	t1955 ~plateplate_1+plateplate_2+plateplate_3+dna_pcr_qubit+pool+lib_size+(1|Participant_number)+AcuteScore	AcuteScore	Staphylococcus 39	730	0.625396
-0.0550646	0.0153375	-3.59019	0.000342635	t1149 ~plateplate_1+plateplate_2+plateplate_3+dna_pcr_qubit+pool+lib_size+(1|Participant_number)+AcuteScore	AcuteScore	Streptococcus 43	730	0.00161474
-0.322872	0.0478504	-6.74753	1.80047e-11	t193 ~plateplate_1+plateplate_2+plateplate_3+dna_pcr_qubit+pool+lib_size+(1|Participant_number)+AcuteScore	AcuteScore	Lactobacillus 7	802	2.84524e-10
0.00413609	0.0149673	0.276342	0.782308	t692 ~plateplate_1+plateplate_2+plateplate_3+dna_pcr_qubit+pool+lib_size+(1|Participant_number)+AcuteScore	AcuteScore	Streptococcus 31	730	0.999861
-0.00372901	0.0094752	-0.393555	0.693941	t1047 ~plateplate_1+plateplate_2+plateplate_3+dna_pcr_qubit+pool+lib_size+(1|Participant_number)+AcuteScore	AcuteScore	Haemophilus 6	730	0.913499
0.0164084	0.00838561	1.95673	0.0504972	t3537 ~plateplate_1+plateplate_2+plateplate_3+dna_pcr_qubit+pool+lib_size+(1|Participant_number)+AcuteScore	AcuteScore	Lactobacillus 63	802	0.134751
-0.00332215	0.000975297	-3.4063	0.000668358	t2144 ~plateplate_1+plateplate_2+plateplate_3+dna_pcr_qubit+pool+lib_size+(1|Participant_number)+AcuteScore	AcuteScore	Staphylococcus 42	730	0.00281135
-0.0484685	0.0328242	-1.47661	0.139905	t181 ~plateplate_1+plateplate_2+plateplate_3+dna_pcr_qubit+pool+lib_size+(1|Participant_number)+AcuteScore	AcuteScore	Streptococcus 14	730	0.324561
-0.0436459	0.0298058	-1.46434	0.143219	t371 ~plateplate_1+plateplate_2+plateplate_3+dna_pcr_qubit+pool+lib_size+(1|Participant_number)+AcuteScore	AcuteScore	Moraxella 4	730	0.330248
0.00580655	0.00571196	1.01656	0.309475	t4781 ~plateplate_1+plateplate_2+plateplate_3+dna_pcr_qubit+pool+lib_size+(1|Participant_number)+AcuteScore	AcuteScore	Moraxella 15	730	0.559949
0.0119777	0.022124	0.541389	0.588302	t794 ~plateplate_1+plateplate_2+plateplate_3+dna_pcr_qubit+pool+lib_size+(1|Participant_number)+AcuteScore	AcuteScore	Lactobacillus 22	802	0.850482
-0.00332215	0.000975297	-3.4063	0.000668358	t5380 ~plateplate_1+plateplate_2+plateplate_3+dna_pcr_qubit+pool+lib_size+(1|Participant_number)+AcuteScore	AcuteScore	Streptococcus 78	730	0.00281135
-0.519418	0.0573073	-9.06373	2.39113e-19	t122 ~plateplate_1+plateplate_2+plateplate_3+dna_pcr_qubit+pool+lib_size+(1|Participant_number)+AcuteScore	AcuteScore	Streptococcus 7	730	7.77117e-18
0.000300556	0.00337097	0.0891602	0.928961	t268 ~plateplate_1+plateplate_2+plateplate_3+dna_pcr_qubit+pool+lib_size+(1|Participant_number)+AcuteScore	AcuteScore	Dolosigranulum 2	730	0.999861
0.0130096	0.0146732	0.886625	0.375446	t1486 ~plateplate_1+plateplate_2+plateplate_3+dna_pcr_qubit+pool+lib_size+(1|Participant_number)+AcuteScore	AcuteScore	Dolosigranulum 7	730	0.615617
-0.00332215	0.000975297	-3.4063	0.000668358	t999 ~plateplate_1+plateplate_2+plateplate_3+dna_pcr_qubit+pool+lib_size+(1|Participant_number)+AcuteScore	AcuteScore	Haemophilus 8	730	0.00281135
-0.102193	0.021254	-4.80817	1.59888e-06	t416 ~plateplate_1+plateplate_2+plateplate_3+dna_pcr_qubit+pool+lib_size+(1|Participant_number)+AcuteScore	AcuteScore	Lactobacillus 12	802	1.12182e-05
-0.012951	0.00924802	-1.40041	0.161493	t1124 ~plateplate_1+plateplate_2+plateplate_3+dna_pcr_qubit+pool+lib_size+(1|Participant_number)+AcuteScore	AcuteScore	Lactobacillus 32	802	0.365775
0.701473	0.0699318	10.0308	2.93484e-23	t163 ~plateplate_1+plateplate_2+plateplate_3+dna_pcr_qubit+pool+lib_size+(1|Participant_number)+AcuteScore	AcuteScore	Streptococcus 8	730	1.23299e-21
0.0596518	0.0150622	3.96036	7.80393e-05	t630 ~plateplate_1+plateplate_2+plateplate_3+dna_pcr_qubit+pool+lib_size+(1|Participant_number)+AcuteScore	AcuteScore	Staphylococcus 7	730	0.000407341
0.00294798	0.00188015	1.56795	0.117015	t343 ~plateplate_1+plateplate_2+plateplate_3+dna_pcr_qubit+pool+lib_size+(1|Participant_number)+AcuteScore	AcuteScore	Staphylococcus 6	730	0.279749
0.00687749	0.0110069	0.624836	0.532138	t1440 ~plateplate_1+plateplate_2+plateplate_3+dna_pcr_qubit+pool+lib_size+(1|Participant_number)+AcuteScore	AcuteScore	Rothia 13	730	0.791886
-0.0130118	0.00754766	-1.72395	0.0848789	t3708 ~plateplate_1+plateplate_2+plateplate_3+dna_pcr_qubit+pool+lib_size+(1|Participant_number)+AcuteScore	AcuteScore	Streptococcus 67	730	0.21564
-0.000790959	0.00477532	-0.165635	0.868464	t5544 ~plateplate_1+plateplate_2+plateplate_3+dna_pcr_qubit+pool+lib_size+(1|Participant_number)+AcuteScore	AcuteScore	Dolosigranulum 22	730	0.999861
-0.00652415	0.00532982	-1.22408	0.221021	t4208 ~plateplate_1+plateplate_2+plateplate_3+dna_pcr_qubit+pool+lib_size+(1|Participant_number)+AcuteScore	AcuteScore	Lactobacillus 76	802	0.44217
-0.0118397	0.0148146	-0.799188	0.424328	t1387 ~plateplate_1+plateplate_2+plateplate_3+dna_pcr_qubit+pool+lib_size+(1|Participant_number)+AcuteScore	AcuteScore	Staphylococcus 32	730	0.672715
-0.0209464	0.00613886	-3.41209	0.000655651	t2220 ~plateplate_1+plateplate_2+plateplate_3+dna_pcr_qubit+pool+lib_size+(1|Participant_number)+AcuteScore	AcuteScore	Streptococcus 17	730	0.00281135
0.0401137	0.0114388	3.50681	0.000469968	t2226 ~plateplate_1+plateplate_2+plateplate_3+dna_pcr_qubit+pool+lib_size+(1|Participant_number)+AcuteScore	AcuteScore	Haemophilus 13	730	0.00215872
-0.00322962	0.000938371	-3.44173	0.000585686	t3208 ~plateplate_1+plateplate_2+plateplate_3+dna_pcr_qubit+pool+lib_size+(1|Participant_number)+AcuteScore	AcuteScore	Lactobacillus 67	802	0.00261359
-0.00332215	0.000975297	-3.4063	0.000668358	t972 ~plateplate_1+plateplate_2+plateplate_3+dna_pcr_qubit+pool+lib_size+(1|Participant_number)+AcuteScore	AcuteScore	Staphylococcus 25	730	0.00281135
-0.00332215	0.000975297	-3.4063	0.000668358	t5618 ~plateplate_1+plateplate_2+plateplate_3+dna_pcr_qubit+pool+lib_size+(1|Participant_number)+AcuteScore	AcuteScore	Streptococcus 84	730	0.00281135
-0.235048	0.0698154	-3.36671	0.000771642	t39 ~plateplate_1+plateplate_2+plateplate_3+dna_pcr_qubit+pool+lib_size+(1|Participant_number)+AcuteScore	AcuteScore	Haemophilus 1	730	0.00319125
-0.00322962	0.000938371	-3.44173	0.000585686	t3900 ~plateplate_1+plateplate_2+plateplate_3+dna_pcr_qubit+pool+lib_size+(1|Participant_number)+AcuteScore	AcuteScore	Lactobacillus 72	802	0.00261359
0.0164084	0.00838561	1.95673	0.0504972	t3538 ~plateplate_1+plateplate_2+plateplate_3+dna_pcr_qubit+pool+lib_size+(1|Participant_number)+AcuteScore	AcuteScore	Lactobacillus 64	802	0.134751
-0.0085443	0.00710312	-1.20289	0.22919	t3492 ~plateplate_1+plateplate_2+plateplate_3+dna_pcr_qubit+pool+lib_size+(1|Participant_number)+AcuteScore	AcuteScore	Rothia 16	730	0.45364
-0.0175471	0.0494197	-0.355063	0.722571	t7 ~plateplate_1+plateplate_2+plateplate_3+dna_pcr_qubit+pool+lib_size+(1|Participant_number)+AcuteScore	AcuteScore	Staphylococcus 1	730	0.943131
-0.00210902	0.0182484	-0.115573	0.908	t1709 ~plateplate_1+plateplate_2+plateplate_3+dna_pcr_qubit+pool+lib_size+(1|Participant_number)+AcuteScore	AcuteScore	Streptococcus 55	730	0.999861
-0.0451588	0.0110228	-4.09686	4.38567e-05	t1484 ~plateplate_1+plateplate_2+plateplate_3+dna_pcr_qubit+pool+lib_size+(1|Participant_number)+AcuteScore	AcuteScore	Streptococcus 50	730	0.000234971
-0.0120487	0.00893813	-1.34801	0.177881	t4083 ~plateplate_1+plateplate_2+plateplate_3+dna_pcr_qubit+pool+lib_size+(1|Participant_number)+AcuteScore	AcuteScore	Staphylococcus 46	730	0.396634
0.123497	0.0151061	8.17529	5.20351e-16	t1148 ~plateplate_1+plateplate_2+plateplate_3+dna_pcr_qubit+pool+lib_size+(1|Participant_number)+AcuteScore	AcuteScore	Streptococcus 42	730	1.32786e-14
-0.0310102	0.0154158	-2.01159	0.0444517	t1028 ~plateplate_1+plateplate_2+plateplate_3+dna_pcr_qubit+pool+lib_size+(1|Participant_number)+AcuteScore	AcuteScore	Haemophilus 7	730	0.119451
-0.00409617	0.00640838	-0.639189	0.522761	t2738 ~plateplate_1+plateplate_2+plateplate_3+dna_pcr_qubit+pool+lib_size+(1|Participant_number)+AcuteScore	AcuteScore	Staphylococcus 41	730	0.783456
-0.303639	0.0535151	-5.6739	1.54801e-08	t52 ~plateplate_1+plateplate_2+plateplate_3+dna_pcr_qubit+pool+lib_size+(1|Participant_number)+AcuteScore	AcuteScore	Rothia 4	730	1.32002e-07
-0.00332215	0.000975297	-3.4063	0.000668358	t1447 ~plateplate_1+plateplate_2+plateplate_3+dna_pcr_qubit+pool+lib_size+(1|Participant_number)+AcuteScore	AcuteScore	Streptococcus 46	730	0.00281135
-0.0476248	0.0178985	-2.66082	0.0078358	t419 ~plateplate_1+plateplate_2+plateplate_3+dna_pcr_qubit+pool+lib_size+(1|Participant_number)+AcuteScore	AcuteScore	Lactobacillus 14	802	0.0248567
-0.00322962	0.000938371	-3.44173	0.000585686	t4166 ~plateplate_1+plateplate_2+plateplate_3+dna_pcr_qubit+pool+lib_size+(1|Participant_number)+AcuteScore	AcuteScore	Lactobacillus 69	802	0.00261359
-0.195622	0.0453438	-4.3142	1.66506e-05	t318 ~plateplate_1+plateplate_2+plateplate_3+dna_pcr_qubit+pool+lib_size+(1|Participant_number)+AcuteScore	AcuteScore	Streptococcus 16	730	9.26675e-05
-0.00125055	0.023014	-0.0543385	0.95667	t632 ~plateplate_1+plateplate_2+plateplate_3+dna_pcr_qubit+pool+lib_size+(1|Participant_number)+AcuteScore	AcuteScore	Staphylococcus 13	730	0.999861
-0.104358	0.0276197	-3.77838	0.000163296	t805 ~plateplate_1+plateplate_2+plateplate_3+dna_pcr_qubit+pool+lib_size+(1|Participant_number)+AcuteScore	AcuteScore	Staphylococcus 15	730	0.000821249
0.0476549	0.0060191	7.91729	4.35044e-15	t2334 ~plateplate_1+plateplate_2+plateplate_3+dna_pcr_qubit+pool+lib_size+(1|Participant_number)+AcuteScore	AcuteScore	Lactobacillus 73	802	1.03361e-13
-0.161927	0.0809797	-1.9996	0.0456485	t68 ~plateplate_1+plateplate_2+plateplate_3+dna_pcr_qubit+pool+lib_size+(1|Participant_number)+AcuteScore	AcuteScore	Streptococcus 5	730	0.12238
-0.331966	0.0780012	-4.25591	2.156e-05	t98 ~plateplate_1+plateplate_2+plateplate_3+dna_pcr_qubit+pool+lib_size+(1|Participant_number)+AcuteScore	AcuteScore	Streptococcus 6	730	0.000118649
0.0999832	0.0798993	1.25136	0.210914	t25 ~plateplate_1+plateplate_2+plateplate_3+dna_pcr_qubit+pool+lib_size+(1|Participant_number)+AcuteScore	AcuteScore	Streptococcus 4	730	0.424664
0.00299599	0.00981664	0.305196	0.760245	t2413 ~plateplate_1+plateplate_2+plateplate_3+dna_pcr_qubit+pool+lib_size+(1|Participant_number)+AcuteScore	AcuteScore	Lactobacillus 51	802	0.979684
-0.0179443	0.00603544	-2.97315	0.00299059	t5101 ~plateplate_1+plateplate_2+plateplate_3+dna_pcr_qubit+pool+lib_size+(1|Participant_number)+AcuteScore	AcuteScore	Lactobacillus 82	802	0.0103167
-0.00332215	0.000975297	-3.4063	0.000668358	t3099 ~plateplate_1+plateplate_2+plateplate_3+dna_pcr_qubit+pool+lib_size+(1|Participant_number)+AcuteScore	AcuteScore	Streptococcus 62	730	0.00281135
-0.57247	0.0376386	-15.2097	4.47548e-50	t550 ~plateplate_1+plateplate_2+plateplate_3+dna_pcr_qubit+pool+lib_size+(1|Participant_number)+AcuteScore	AcuteScore	Staphylococcus 2	730	8.56558e-48
-0.0545162	0.019873	-2.74323	0.00611899	t555 ~plateplate_1+plateplate_2+plateplate_3+dna_pcr_qubit+pool+lib_size+(1|Participant_number)+AcuteScore	AcuteScore	Lactobacillus 16	802	0.0196825
-0.0144234	0.0107486	-1.34189	0.179763	t902 ~plateplate_1+plateplate_2+plateplate_3+dna_pcr_qubit+pool+lib_size+(1|Participant_number)+AcuteScore	AcuteScore	Streptococcus 38	730	0.398732
-0.0368134	0.00626033	-5.88042	4.72642e-09	t3833 ~plateplate_1+plateplate_2+plateplate_3+dna_pcr_qubit+pool+lib_size+(1|Participant_number)+AcuteScore	AcuteScore	Lactobacillus 78	802	4.24023e-08
-0.00332215	0.000975297	-3.4063	0.000668358	t5482 ~plateplate_1+plateplate_2+plateplate_3+dna_pcr_qubit+pool+lib_size+(1|Participant_number)+AcuteScore	AcuteScore	Moraxella 14	730	0.00281135
0.130018	0.0494554	2.62899	0.00861398	t5 ~plateplate_1+plateplate_2+plateplate_3+dna_pcr_qubit+pool+lib_size+(1|Participant_number)+AcuteScore	AcuteScore	Moraxella 1	730	0.0272
0.0683748	0.0156653	4.36472	1.36368e-05	t623 ~plateplate_1+plateplate_2+plateplate_3+dna_pcr_qubit+pool+lib_size+(1|Participant_number)+AcuteScore	AcuteScore	Streptococcus 25	730	7.66377e-05
-0.064792	0.0304486	-2.12791	0.0334235	t608 ~plateplate_1+plateplate_2+plateplate_3+dna_pcr_qubit+pool+lib_size+(1|Participant_number)+AcuteScore	AcuteScore	Lactobacillus 10	802	0.0924851
0.0921013	0.0583693	1.57791	0.114692	t174 ~plateplate_1+plateplate_2+plateplate_3+dna_pcr_qubit+pool+lib_size+(1|Participant_number)+AcuteScore	AcuteScore	Lactobacillus 3	802	0.278895
-0.0816784	0.0101403	-8.05484	1.38767e-15	t2031 ~plateplate_1+plateplate_2+plateplate_3+dna_pcr_qubit+pool+lib_size+(1|Participant_number)+AcuteScore	AcuteScore	Moraxella 5	730	3.46414e-14
0.0258742	0.00862241	3.0008	0.00274164	t3612 ~plateplate_1+plateplate_2+plateplate_3+dna_pcr_qubit+pool+lib_size+(1|Participant_number)+AcuteScore	AcuteScore	Streptococcus 71	730	0.0098194
-0.113043	0.0331085	-3.41432	0.000649082	t270 ~plateplate_1+plateplate_2+plateplate_3+dna_pcr_qubit+pool+lib_size+(1|Participant_number)+AcuteScore	AcuteScore	Streptococcus 15	730	0.00281135
-0.0497955	0.0135032	-3.68769	0.000233583	t1122 ~plateplate_1+plateplate_2+plateplate_3+dna_pcr_qubit+pool+lib_size+(1|Participant_number)+AcuteScore	AcuteScore	Lactobacillus 34	802	0.00113657
0.0224663	0.00923141	2.43368	0.015003	t890 ~plateplate_1+plateplate_2+plateplate_3+dna_pcr_qubit+pool+lib_size+(1|Participant_number)+AcuteScore	AcuteScore	Lactobacillus 23	802	0.0456988
-0.00332215	0.000975297	-3.4063	0.000668358	t2547 ~plateplate_1+plateplate_2+plateplate_3+dna_pcr_qubit+pool+lib_size+(1|Participant_number)+AcuteScore	AcuteScore	Streptococcus 57	730	0.00281135
-0.00761481	0.017528	-0.434438	0.664007	t1597 ~plateplate_1+plateplate_2+plateplate_3+dna_pcr_qubit+pool+lib_size+(1|Participant_number)+AcuteScore	AcuteScore	Rothia 14	730	0.899321
0.112783	0.0108064	10.4367	4.38998e-25	t1931 ~plateplate_1+plateplate_2+plateplate_3+dna_pcr_qubit+pool+lib_size+(1|Participant_number)+AcuteScore	AcuteScore	Lactobacillus 42	802	1.96409e-23
-0.42436	0.0823573	-5.15267	2.81717e-07	t24 ~plateplate_1+plateplate_2+plateplate_3+dna_pcr_qubit+pool+lib_size+(1|Participant_number)+AcuteScore	AcuteScore	Lactobacillus 1	730	2.17604e-06
-0.0513295	0.0190414	-2.69568	0.00711863	t1248 ~plateplate_1+plateplate_2+plateplate_3+dna_pcr_qubit+pool+lib_size+(1|Participant_number)+AcuteScore	AcuteScore	Moraxella 6	730	0.0228127
0.189309	0.0151465	12.4985	8.09087e-35	t1345 ~plateplate_1+plateplate_2+plateplate_3+dna_pcr_qubit+pool+lib_size+(1|Participant_number)+AcuteScore	AcuteScore	Lactobacillus 29	802	7.96373e-33
-0.00332215	0.000975297	-3.4063	0.000668358	t5942 ~plateplate_1+plateplate_2+plateplate_3+dna_pcr_qubit+pool+lib_size+(1|Participant_number)+AcuteScore	AcuteScore	Rothia 18	730	0.00281135
-0.0304122	0.00913621	-3.32875	0.000882635	t3153 ~plateplate_1+plateplate_2+plateplate_3+dna_pcr_qubit+pool+lib_size+(1|Participant_number)+AcuteScore	AcuteScore	Lactobacillus 62	802	0.0036027
-0.00332215	0.000975297	-3.4063	0.000668358	t5950 ~plateplate_1+plateplate_2+plateplate_3+dna_pcr_qubit+pool+lib_size+(1|Participant_number)+AcuteScore	AcuteScore	Streptococcus 80	730	0.00281135
-0.00332215	0.000975297	-3.4063	0.000668358	t4855 ~plateplate_1+plateplate_2+plateplate_3+dna_pcr_qubit+pool+lib_size+(1|Participant_number)+AcuteScore	AcuteScore	Streptococcus 72	730	0.00281135
-0.0236677	0.00601838	-3.93257	8.70685e-05	t4949 ~plateplate_1+plateplate_2+plateplate_3+dna_pcr_qubit+pool+lib_size+(1|Participant_number)+AcuteScore	AcuteScore	Lactobacillus 83	802	0.00045125
0.00856318	0.0133927	0.63939	0.522693	t1972 ~plateplate_1+plateplate_2+plateplate_3+dna_pcr_qubit+pool+lib_size+(1|Participant_number)+AcuteScore	AcuteScore	Streptococcus 54	730	0.783456
-0.0987523	0.0278237	-3.54922	0.000392153	t306 ~plateplate_1+plateplate_2+plateplate_3+dna_pcr_qubit+pool+lib_size+(1|Participant_number)+AcuteScore	AcuteScore	Lactobacillus 9	802	0.00183058
-0.00368465	0.00997947	-0.369223	0.712014	t2605 ~plateplate_1+plateplate_2+plateplate_3+dna_pcr_qubit+pool+lib_size+(1|Participant_number)+AcuteScore	AcuteScore	Lactobacillus 52	802	0.931241
-0.00851549	0.00970751	-0.877206	0.3805	t2708 ~plateplate_1+plateplate_2+plateplate_3+dna_pcr_qubit+pool+lib_size+(1|Participant_number)+AcuteScore	AcuteScore	Lactobacillus 53	802	0.621833
0.334853	0.0498519	6.71696	2.29734e-11	t15 ~plateplate_1+plateplate_2+plateplate_3+dna_pcr_qubit+pool+lib_size+(1|Participant_number)+AcuteScore	AcuteScore	Streptococcus 3	730	3.56502e-10
-0.0967724	0.0250542	-3.86252	0.000114931	t1 ~plateplate_1+plateplate_2+plateplate_3+dna_pcr_qubit+pool+lib_size+(1|Participant_number)+AcuteScore	AcuteScore	Streptococcus 1	730	0.000585706
-0.00322962	0.000938371	-3.44173	0.000585686	t1492 ~plateplate_1+plateplate_2+plateplate_3+dna_pcr_qubit+pool+lib_size+(1|Participant_number)+AcuteScore	AcuteScore	Lactobacillus 36	802	0.00261359
0.116503	0.0243457	4.78537	1.8804e-06	t618 ~plateplate_1+plateplate_2+plateplate_3+dna_pcr_qubit+pool+lib_size+(1|Participant_number)+AcuteScore	AcuteScore	Staphylococcus 11	730	1.30605e-05
-0.183366	0.0211711	-8.66116	7.42322e-18	t1217 ~plateplate_1+plateplate_2+plateplate_3+dna_pcr_qubit+pool+lib_size+(1|Participant_number)+AcuteScore	AcuteScore	Lactobacillus 30	802	2.18573e-16
-0.0500293	0.0117027	-4.27503	2.05529e-05	t2449 ~plateplate_1+plateplate_2+plateplate_3+dna_pcr_qubit+pool+lib_size+(1|Participant_number)+AcuteScore	AcuteScore	Dolosigranulum 10	730	0.000113287
-0.406515	0.0561875	-7.23498	7.35194e-13	t96 ~plateplate_1+plateplate_2+plateplate_3+dna_pcr_qubit+pool+lib_size+(1|Participant_number)+AcuteScore	AcuteScore	Lactobacillus 5	802	1.43906e-11
-0.00332215	0.000975297	-3.4063	0.000668358	t1263 ~plateplate_1+plateplate_2+plateplate_3+dna_pcr_qubit+pool+lib_size+(1|Participant_number)+AcuteScore	AcuteScore	Streptococcus 41	730	0.00281135
-0.022017	0.00521698	-4.22026	2.55813e-05	t5593 ~plateplate_1+plateplate_2+plateplate_3+dna_pcr_qubit+pool+lib_size+(1|Participant_number)+AcuteScore	AcuteScore	Lactobacillus 84	802	0.000139002
-0.0047087	0.00686629	-0.68577	0.492959	t4272 ~plateplate_1+plateplate_2+plateplate_3+dna_pcr_qubit+pool+lib_size+(1|Participant_number)+AcuteScore	AcuteScore	Lactobacillus 80	802	0.750882
0.0536408	0.00682286	7.86192	6.0647e-15	t4902 ~plateplate_1+plateplate_2+plateplate_3+dna_pcr_qubit+pool+lib_size+(1|Participant_number)+AcuteScore	AcuteScore	Dolosigranulum 20	730	1.41168e-13
0.00460965	0.00506462	0.910167	0.362859	t5282 ~plateplate_1+plateplate_2+plateplate_3+dna_pcr_qubit+pool+lib_size+(1|Participant_number)+AcuteScore	AcuteScore	Streptococcus 81	730	0.603305
-0.0149406	0.0164147	-0.910194	0.362835	t1001 ~plateplate_1+plateplate_2+plateplate_3+dna_pcr_qubit+pool+lib_size+(1|Participant_number)+AcuteScore	AcuteScore	Lactobacillus 18	802	0.603305
-0.00332215	0.000975297	-3.4063	0.000668358	t120 ~plateplate_1+plateplate_2+plateplate_3+dna_pcr_qubit+pool+lib_size+(1|Participant_number)+AcuteScore	AcuteScore	Moraxella 2	730	0.00281135
-0.0824641	0.0211364	-3.90151	9.79826e-05	t389 ~plateplate_1+plateplate_2+plateplate_3+dna_pcr_qubit+pool+lib_size+(1|Participant_number)+AcuteScore	AcuteScore	Rothia 8	730	0.000504188
-0.00943753	0.00815754	-1.15691	0.247478	t2755 ~plateplate_1+plateplate_2+plateplate_3+dna_pcr_qubit+pool+lib_size+(1|Participant_number)+AcuteScore	AcuteScore	Streptococcus 64	730	0.48087
-0.00832151	0.00792548	-1.04997	0.293878	t3288 ~plateplate_1+plateplate_2+plateplate_3+dna_pcr_qubit+pool+lib_size+(1|Participant_number)+AcuteScore	AcuteScore	Lactobacillus 71	802	0.542556
0.0677255	0.0206979	3.2721	0.00108143	t631 ~plateplate_1+plateplate_2+plateplate_3+dna_pcr_qubit+pool+lib_size+(1|Participant_number)+AcuteScore	AcuteScore	Staphylococcus 14	730	0.00434718
-0.588652	0.0587946	-10.012	4.9676e-23	t105 ~plateplate_1+plateplate_2+plateplate_3+dna_pcr_qubit+pool+lib_size+(1|Participant_number)+AcuteScore	AcuteScore	Lactobacillus 6	802	2.03731e-21
-0.00545404	0.00671281	-0.812483	0.416601	t1846 ~plateplate_1+plateplate_2+plateplate_3+dna_pcr_qubit+pool+lib_size+(1|Participant_number)+AcuteScore	AcuteScore	Streptococcus 58	730	0.662905
-0.0161467	0.00663317	-2.43423	0.0150212	t4339 ~plateplate_1+plateplate_2+plateplate_3+dna_pcr_qubit+pool+lib_size+(1|Participant_number)+AcuteScore	AcuteScore	Streptococcus 73	730	0.0457139
-0.00307138	0.0136271	-0.225388	0.821706	t1803 ~plateplate_1+plateplate_2+plateplate_3+dna_pcr_qubit+pool+lib_size+(1|Participant_number)+AcuteScore	AcuteScore	Lactobacillus 38	802	0.999861
0.0711038	0.0213056	3.33734	0.000860586	t912 ~plateplate_1+plateplate_2+plateplate_3+dna_pcr_qubit+pool+lib_size+(1|Participant_number)+AcuteScore	AcuteScore	Streptococcus 36	730	0.00352105
-0.00332215	0.000975297	-3.4063	0.000668358	t5408 ~plateplate_1+plateplate_2+plateplate_3+dna_pcr_qubit+pool+lib_size+(1|Participant_number)+AcuteScore	AcuteScore	Streptococcus 82	730	0.00281135
-0.289678	0.0169285	-17.1118	3.66589e-62	t1475 ~plateplate_1+plateplate_2+plateplate_3+dna_pcr_qubit+pool+lib_size+(1|Participant_number)+AcuteScore	AcuteScore	Moraxella 8	730	1.2629e-59
-0.031726	0.0136487	-2.32447	0.0202687	t1735 ~plateplate_1+plateplate_2+plateplate_3+dna_pcr_qubit+pool+lib_size+(1|Participant_number)+AcuteScore	AcuteScore	Staphylococcus 36	730	0.0606127
-0.00332215	0.000975297	-3.4063	0.000668358	t1178 ~plateplate_1+plateplate_2+plateplate_3+dna_pcr_qubit+pool+lib_size+(1|Participant_number)+AcuteScore	AcuteScore	Dolosigranulum 5	730	0.00281135
0.00201636	0.00903532	0.223164	0.823425	t1472 ~plateplate_1+plateplate_2+plateplate_3+dna_pcr_qubit+pool+lib_size+(1|Participant_number)+AcuteScore	AcuteScore	Streptococcus 53	730	0.999861
-0.00332215	0.000975297	-3.4063	0.000668358	t783 ~plateplate_1+plateplate_2+plateplate_3+dna_pcr_qubit+pool+lib_size+(1|Participant_number)+AcuteScore	AcuteScore	Streptococcus 26	730	0.00281135
-0.053428	0.0236944	-2.25488	0.0242108	t350 ~plateplate_1+plateplate_2+plateplate_3+dna_pcr_qubit+pool+lib_size+(1|Participant_number)+AcuteScore	AcuteScore	Lactobacillus 13	802	0.0696157
-0.00332215	0.000975297	-3.4063	0.000668358	t702 ~plateplate_1+plateplate_2+plateplate_3+dna_pcr_qubit+pool+lib_size+(1|Participant_number)+AcuteScore	AcuteScore	Streptococcus 27	730	0.00281135
-0.466803	0.0385721	-12.1021	7.49538e-33	t224 ~plateplate_1+plateplate_2+plateplate_3+dna_pcr_qubit+pool+lib_size+(1|Participant_number)+AcuteScore	AcuteScore	Streptococcus 12	730	6.4554e-31
-0.488134	0.0376258	-12.9734	3.4656e-37	t505 ~plateplate_1+plateplate_2+plateplate_3+dna_pcr_qubit+pool+lib_size+(1|Participant_number)+AcuteScore	AcuteScore	Staphylococcus 8	730	3.61787e-35
0.0146753	0.00881451	1.6649	0.0960528	t578 ~plateplate_1+plateplate_2+plateplate_3+dna_pcr_qubit+pool+lib_size+(1|Participant_number)+AcuteScore	AcuteScore	Streptococcus 22	730	0.241358
-0.0353975	0.0142542	-2.4833	0.0130889	t1578 ~plateplate_1+plateplate_2+plateplate_3+dna_pcr_qubit+pool+lib_size+(1|Participant_number)+AcuteScore	AcuteScore	Staphylococcus 37	730	0.0403683
-0.0419231	0.0119423	-3.51047	0.000460359	t2706 ~plateplate_1+plateplate_2+plateplate_3+dna_pcr_qubit+pool+lib_size+(1|Participant_number)+AcuteScore	AcuteScore	Lactobacillus 58	802	0.00212024
0.0347616	0.00720139	4.82707	1.51297e-06	t3057 ~plateplate_1+plateplate_2+plateplate_3+dna_pcr_qubit+pool+lib_size+(1|Participant_number)+AcuteScore	AcuteScore	Lactobacillus 74	802	1.06589e-05
0.036897	0.00716287	5.15114	2.88445e-07	t5165 ~plateplate_1+plateplate_2+plateplate_3+dna_pcr_qubit+pool+lib_size+(1|Participant_number)+AcuteScore	AcuteScore	Rothia 15	730	2.22303e-06
-0.539941	0.0572419	-9.43263	8.48281e-21	t10 ~plateplate_1+plateplate_2+plateplate_3+dna_pcr_qubit+pool+lib_size+(1|Participant_number)+AcuteScore	AcuteScore	Dolosigranulum 1	730	3.04409e-19
-0.0171405	0.0103775	-1.65169	0.098732	t974 ~plateplate_1+plateplate_2+plateplate_3+dna_pcr_qubit+pool+lib_size+(1|Participant_number)+AcuteScore	AcuteScore	Lactobacillus 26	802	0.247045
-0.00332215	0.000975297	-3.4063	0.000668358	t5389 ~plateplate_1+plateplate_2+plateplate_3+dna_pcr_qubit+pool+lib_size+(1|Participant_number)+AcuteScore	AcuteScore	Streptococcus 77	730	0.00281135
-0.00332215	0.000975297	-3.4063	0.000668358	t1617 ~plateplate_1+plateplate_2+plateplate_3+dna_pcr_qubit+pool+lib_size+(1|Participant_number)+AcuteScore	AcuteScore	Streptococcus 51	730	0.00281135
0.00429226	0.00159321	2.6941	0.00710358	t609 ~plateplate_1+plateplate_2+plateplate_3+dna_pcr_qubit+pool+lib_size+(1|Participant_number)+AcuteScore	AcuteScore	Streptococcus 24	730	0.0227857
-0.376315	0.0630189	-5.97146	2.66701e-09	t37 ~plateplate_1+plateplate_2+plateplate_3+dna_pcr_qubit+pool+lib_size+(1|Participant_number)+AcuteScore	AcuteScore	Rothia 3	730	2.43064e-08
-0.0729126	0.0238903	-3.05198	0.00231379	t844 ~plateplate_1+plateplate_2+plateplate_3+dna_pcr_qubit+pool+lib_size+(1|Participant_number)+AcuteScore	AcuteScore	Staphylococcus 18	730	0.00888628
-0.484286	0.0649441	-7.45697	1.44488e-13	t81 ~plateplate_1+plateplate_2+plateplate_3+dna_pcr_qubit+pool+lib_size+(1|Participant_number)+AcuteScore	AcuteScore	Lactobacillus 4	730	2.98061e-12
-0.00758509	0.00595991	-1.27268	0.203309	t4509 ~plateplate_1+plateplate_2+plateplate_3+dna_pcr_qubit+pool+lib_size+(1|Participant_number)+AcuteScore	AcuteScore	Rothia 19	730	0.421927
-0.152221	0.0616563	-2.46887	0.0136168	t35 ~plateplate_1+plateplate_2+plateplate_3+dna_pcr_qubit+pool+lib_size+(1|Participant_number)+AcuteScore	AcuteScore	Rothia 1	730	0.0418092
0.261053	0.017345	15.0507	3.61749e-49	t553 ~plateplate_1+plateplate_2+plateplate_3+dna_pcr_qubit+pool+lib_size+(1|Participant_number)+AcuteScore	AcuteScore	Staphylococcus 10	730	6.55908e-47
0.0168422	0.0130094	1.29462	0.195709	t2029 ~plateplate_1+plateplate_2+plateplate_3+dna_pcr_qubit+pool+lib_size+(1|Participant_number)+AcuteScore	AcuteScore	Streptococcus 56	730	0.409858
0.335953	0.0513811	6.53846	7.43514e-11	t198 ~plateplate_1+plateplate_2+plateplate_3+dna_pcr_qubit+pool+lib_size+(1|Participant_number)+AcuteScore	AcuteScore	Streptococcus 11	730	1.09932e-09
-0.0468606	0.019356	-2.42098	0.0155387	t1044 ~plateplate_1+plateplate_2+plateplate_3+dna_pcr_qubit+pool+lib_size+(1|Participant_number)+AcuteScore	AcuteScore	Lactobacillus 17	802	0.0471221
-0.247165	0.234356	-1.05466	0.292423	t292 ~plateplate_1+plateplate_2+plateplate_3+dna_pcr_qubit+pool+lib_size+(1|Participant_number)+group_T2or3_A	Treatment (treatment time only)	Lactobacillus 8	{nan: 407, False: 178, True: 242}	0.542194
-0.0208077	0.00698277	-2.97987	0.00302762	t1629 ~plateplate_1+plateplate_2+plateplate_3+dna_pcr_qubit+pool+lib_size+(1|Participant_number)+group_T2or3_A	Treatment (treatment time only)	Lactobacillus 43	{nan: 407, False: 178, True: 242}	0.0103167
-0.0313061	0.00840651	-3.72403	0.000203053	t4021 ~plateplate_1+plateplate_2+plateplate_3+dna_pcr_qubit+pool+lib_size+(1|Participant_number)+group_T2or3_A	Treatment (treatment time only)	Lactobacillus 77	{nan: 407, False: 178, True: 242}	0.00101086
-0.0198341	0.00660537	-3.00273	0.00279618	t1221 ~plateplate_1+plateplate_2+plateplate_3+dna_pcr_qubit+pool+lib_size+(1|Participant_number)+group_T2or3_A	Treatment (treatment time only)	Streptococcus 59	{nan: 372, False: 162, True: 221}	0.0098194
0.0847438	0.0914451	0.926718	0.35563	t701 ~plateplate_1+plateplate_2+plateplate_3+dna_pcr_qubit+pool+lib_size+(1|Participant_number)+group_T2or3_A	Treatment (treatment time only)	Rothia 10	{nan: 372, False: 162, True: 221}	0.59502
-0.0453366	0.0299323	-1.51464	0.130066	t979 ~plateplate_1+plateplate_2+plateplate_3+dna_pcr_qubit+pool+lib_size+(1|Participant_number)+group_T2or3_A	Treatment (treatment time only)	Lactobacillus 25	{nan: 407, False: 178, True: 242}	0.303987
-0.0198341	0.00660537	-3.00273	0.00279618	t850 ~plateplate_1+plateplate_2+plateplate_3+dna_pcr_qubit+pool+lib_size+(1|Participant_number)+group_T2or3_A	Treatment (treatment time only)	Dolosigranulum 6	{nan: 372, False: 162, True: 221}	0.0098194
-0.0198341	0.00660537	-3.00273	0.00279618	t5668 ~plateplate_1+plateplate_2+plateplate_3+dna_pcr_qubit+pool+lib_size+(1|Participant_number)+group_T2or3_A	Treatment (treatment time only)	Streptococcus 85	{nan: 372, False: 162, True: 221}	0.0098194
-0.0198341	0.00660537	-3.00273	0.00279618	t1385 ~plateplate_1+plateplate_2+plateplate_3+dna_pcr_qubit+pool+lib_size+(1|Participant_number)+group_T2or3_A	Treatment (treatment time only)	Streptococcus 47	{nan: 372, False: 162, True: 221}	0.0098194
-0.0208077	0.00698277	-2.97987	0.00302762	t907 ~plateplate_1+plateplate_2+plateplate_3+dna_pcr_qubit+pool+lib_size+(1|Participant_number)+group_T2or3_A	Treatment (treatment time only)	Lactobacillus 24	{nan: 407, False: 178, True: 242}	0.0103167
-0.0198341	0.00660537	-3.00273	0.00279618	t1162 ~plateplate_1+plateplate_2+plateplate_3+dna_pcr_qubit+pool+lib_size+(1|Participant_number)+group_T2or3_A	Treatment (treatment time only)	Haemophilus 11	{nan: 372, False: 162, True: 221}	0.0098194
-0.030338	0.00788498	-3.84757	0.000124995	t565 ~plateplate_1+plateplate_2+plateplate_3+dna_pcr_qubit+pool+lib_size+(1|Participant_number)+group_T2or3_A	Treatment (treatment time only)	Streptococcus 23	{nan: 372, False: 162, True: 221}	0.000633245
-0.0198341	0.00660537	-3.00273	0.00279618	t1439 ~plateplate_1+plateplate_2+plateplate_3+dna_pcr_qubit+pool+lib_size+(1|Participant_number)+group_T2or3_A	Treatment (treatment time only)	Haemophilus 10	{nan: 372, False: 162, True: 221}	0.0098194
-0.00453918	0.0873556	-0.0519621	0.958641	t1887 ~plateplate_1+plateplate_2+plateplate_3+dna_pcr_qubit+pool+lib_size+(1|Participant_number)+group_T2or3_A	Treatment (treatment time only)	Lactobacillus 41	{nan: 407, False: 178, True: 242}	0.999861
-0.0198341	0.00660537	-3.00273	0.00279618	t6013 ~plateplate_1+plateplate_2+plateplate_3+dna_pcr_qubit+pool+lib_size+(1|Participant_number)+group_T2or3_A	Treatment (treatment time only)	Rothia 23	{nan: 372, False: 162, True: 221}	0.0098194
-0.0198341	0.00660537	-3.00273	0.00279618	t814 ~plateplate_1+plateplate_2+plateplate_3+dna_pcr_qubit+pool+lib_size+(1|Participant_number)+group_T2or3_A	Treatment (treatment time only)	Streptococcus 20	{nan: 372, False: 162, True: 221}	0.0098194
0.0171168	0.0983898	0.17397	0.862112	t706 ~plateplate_1+plateplate_2+plateplate_3+dna_pcr_qubit+pool+lib_size+(1|Participant_number)+group_T2or3_A	Treatment (treatment time only)	Streptococcus 28	{nan: 372, False: 162, True: 221}	0.999861
-0.0198341	0.00660537	-3.00273	0.00279618	t3202 ~plateplate_1+plateplate_2+plateplate_3+dna_pcr_qubit+pool+lib_size+(1|Participant_number)+group_T2or3_A	Treatment (treatment time only)	Streptococcus 63	{nan: 372, False: 162, True: 221}	0.0098194
-0.24911	0.0997599	-2.49709	0.0138336	t1126 ~plateplate_1+plateplate_2+plateplate_3+dna_pcr_qubit+pool+lib_size+(1|Participant_number)+group_T2or3_A	Treatment (treatment time only)	Streptococcus 39	{nan: 372, False: 162, True: 221}	0.0424371
-0.0204422	0.0352628	-0.57971	0.562206	t823 ~plateplate_1+plateplate_2+plateplate_3+dna_pcr_qubit+pool+lib_size+(1|Participant_number)+group_T2or3_A	Treatment (treatment time only)	Staphylococcus 21	{nan: 372, False: 162, True: 221}	0.824116
-0.0198341	0.00660537	-3.00273	0.00279618	t4922 ~plateplate_1+plateplate_2+plateplate_3+dna_pcr_qubit+pool+lib_size+(1|Participant_number)+group_T2or3_A	Treatment (treatment time only)	Dolosigranulum 19	{nan: 372, False: 162, True: 221}	0.0098194
-0.0208077	0.00698277	-2.97987	0.00302762	t1053 ~plateplate_1+plateplate_2+plateplate_3+dna_pcr_qubit+pool+lib_size+(1|Participant_number)+group_T2or3_A	Treatment (treatment time only)	Lactobacillus 27	{nan: 407, False: 178, True: 242}	0.0103167
-0.0208077	0.00698277	-2.97987	0.00302762	t3185 ~plateplate_1+plateplate_2+plateplate_3+dna_pcr_qubit+pool+lib_size+(1|Participant_number)+group_T2or3_A	Treatment (treatment time only)	Lactobacillus 61	{nan: 407, False: 178, True: 242}	0.0103167
-0.375529	0.095846	-3.91805	9.80569e-05	t1904 ~plateplate_1+plateplate_2+plateplate_3+dna_pcr_qubit+pool+lib_size+(1|Participant_number)+group_T2or3_A	Treatment (treatment time only)	Streptococcus 48	{nan: 372, False: 162, True: 221}	0.000504188
-0.00912527	0.0680631	-0.134071	0.893545	t2666 ~plateplate_1+plateplate_2+plateplate_3+dna_pcr_qubit+pool+lib_size+(1|Participant_number)+group_T2or3_A	Treatment (treatment time only)	Lactobacillus 59	{nan: 407, False: 178, True: 242}	0.999861
0.145076	0.116184	1.24868	0.214004	t1432 ~plateplate_1+plateplate_2+plateplate_3+dna_pcr_qubit+pool+lib_size+(1|Participant_number)+group_T2or3_A	Treatment (treatment time only)	Staphylococcus 33	{nan: 372, False: 162, True: 221}	0.430131
-0.120233	0.0820214	-1.46587	0.145461	t2205 ~plateplate_1+plateplate_2+plateplate_3+dna_pcr_qubit+pool+lib_size+(1|Participant_number)+group_T2or3_A	Treatment (treatment time only)	Dolosigranulum 11	{nan: 372, False: 162, True: 221}	0.335193
-0.120429	0.105846	-1.13777	0.256158	t147 ~plateplate_1+plateplate_2+plateplate_3+dna_pcr_qubit+pool+lib_size+(1|Participant_number)+group_T2or3_A	Treatment (treatment time only)	Staphylococcus 3	{nan: 372, False: 162, True: 221}	0.492171
2.98313	0.212643	14.0288	1.02847e-39	t341 ~plateplate_1+plateplate_2+plateplate_3+dna_pcr_qubit+pool+lib_size+(1|Participant_number)+group_T2or3_A	Treatment (treatment time only)	Lactobacillus 11	{nan: 407, False: 178, True: 242}	1.26538e-37
0.205199	0.194886	1.05292	0.292753	t458 ~plateplate_1+plateplate_2+plateplate_3+dna_pcr_qubit+pool+lib_size+(1|Participant_number)+group_T2or3_A	Treatment (treatment time only)	Corynebacterium 15	{nan: 372, False: 162, True: 221}	0.542514
-0.0952643	0.093034	-1.02397	0.307918	t1575 ~plateplate_1+plateplate_2+plateplate_3+dna_pcr_qubit+pool+lib_size+(1|Participant_number)+group_T2or3_A	Treatment (treatment time only)	Lactobacillus 35	{nan: 407, False: 178, True: 242}	0.558977
-0.0198341	0.00660537	-3.00273	0.00279618	t2680 ~plateplate_1+plateplate_2+plateplate_3+dna_pcr_qubit+pool+lib_size+(1|Participant_number)+group_T2or3_A	Treatment (treatment time only)	Moraxella 11	{nan: 372, False: 162, True: 221}	0.0098194
0.0757344	0.36874	0.205387	0.837434	t44 ~plateplate_1+plateplate_2+plateplate_3+dna_pcr_qubit+pool+lib_size+(1|Participant_number)+group_T2or3_A	Treatment (treatment time only)	Rothia 2	{nan: 372, False: 162, True: 221}	0.999861
-0.0198341	0.00660537	-3.00273	0.00279618	t2013 ~plateplate_1+plateplate_2+plateplate_3+dna_pcr_qubit+pool+lib_size+(1|Participant_number)+group_T2or3_A	Treatment (treatment time only)	Staphylococcus 40	{nan: 372, False: 162, True: 221}	0.0098194
0.000899754	0.094717	0.00949939	0.992423	t525 ~plateplate_1+plateplate_2+plateplate_3+dna_pcr_qubit+pool+lib_size+(1|Participant_number)+group_T2or3_A	Treatment (treatment time only)	Lactobacillus 15	{nan: 407, False: 178, True: 242}	0.999861
0.0231541	0.0889515	0.2603	0.795034	t1583 ~plateplate_1+plateplate_2+plateplate_3+dna_pcr_qubit+pool+lib_size+(1|Participant_number)+group_T2or3_A	Treatment (treatment time only)	Lactobacillus 28	{nan: 407, False: 178, True: 242}	0.999861
-0.0198341	0.00660537	-3.00273	0.00279618	t910 ~plateplate_1+plateplate_2+plateplate_3+dna_pcr_qubit+pool+lib_size+(1|Participant_number)+group_T2or3_A	Treatment (treatment time only)	Rothia 11	{nan: 372, False: 162, True: 221}	0.0098194
-0.0198341	0.00660537	-3.00273	0.00279618	t1606 ~plateplate_1+plateplate_2+plateplate_3+dna_pcr_qubit+pool+lib_size+(1|Participant_number)+group_T2or3_A	Treatment (treatment time only)	Staphylococcus 34	{nan: 372, False: 162, True: 221}	0.0098194
-0.0198341	0.00660537	-3.00273	0.00279618	t4906 ~plateplate_1+plateplate_2+plateplate_3+dna_pcr_qubit+pool+lib_size+(1|Participant_number)+group_T2or3_A	Treatment (treatment time only)	Dolosigranulum 21	{nan: 372, False: 162, True: 221}	0.0098194
-0.0198341	0.00660537	-3.00273	0.00279618	t743 ~plateplate_1+plateplate_2+plateplate_3+dna_pcr_qubit+pool+lib_size+(1|Participant_number)+group_T2or3_A	Treatment (treatment time only)	Streptococcus 30	{nan: 372, False: 162, True: 221}	0.0098194
0.240582	0.435556	0.552357	0.580981	t132 ~plateplate_1+plateplate_2+plateplate_3+dna_pcr_qubit+pool+lib_size+(1|Participant_number)+group_T2or3_A	Treatment (treatment time only)	Rothia 6	{nan: 372, False: 162, True: 221}	0.844763
-0.0198341	0.00660537	-3.00273	0.00279618	t2342 ~plateplate_1+plateplate_2+plateplate_3+dna_pcr_qubit+pool+lib_size+(1|Participant_number)+group_T2or3_A	Treatment (treatment time only)	Staphylococcus 44	{nan: 372, False: 162, True: 221}	0.0098194
-0.0198341	0.00660537	-3.00273	0.00279618	t1407 ~plateplate_1+plateplate_2+plateplate_3+dna_pcr_qubit+pool+lib_size+(1|Participant_number)+group_T2or3_A	Treatment (treatment time only)	Streptococcus 52	{nan: 372, False: 162, True: 221}	0.0098194
0.0468781	0.0478639	0.979404	0.329411	t5199 ~plateplate_1+plateplate_2+plateplate_3+dna_pcr_qubit+pool+lib_size+(1|Participant_number)+group_T2or3_A	Treatment (treatment time only)	Rothia 22	{nan: 372, False: 162, True: 221}	0.577517
-1.48721	0.343703	-4.32703	1.64167e-05	t47 ~plateplate_1+plateplate_2+plateplate_3+dna_pcr_qubit+pool+lib_size+(1|Participant_number)+group_T2or3_A	Treatment (treatment time only)	Rothia 5	{nan: 372, False: 162, True: 221}	9.16621e-05
-0.0208077	0.00698277	-2.97987	0.00302762	t4796 ~plateplate_1+plateplate_2+plateplate_3+dna_pcr_qubit+pool+lib_size+(1|Participant_number)+group_T2or3_A	Treatment (treatment time only)	Lactobacillus 81	{nan: 407, False: 178, True: 242}	0.0103167
-0.0198341	0.00660537	-3.00273	0.00279618	t952 ~plateplate_1+plateplate_2+plateplate_3+dna_pcr_qubit+pool+lib_size+(1|Participant_number)+group_T2or3_A	Treatment (treatment time only)	Streptococcus 37	{nan: 372, False: 162, True: 221}	0.0098194
-0.0198341	0.00660537	-3.00273	0.00279618	t918 ~plateplate_1+plateplate_2+plateplate_3+dna_pcr_qubit+pool+lib_size+(1|Participant_number)+group_T2or3_A	Treatment (treatment time only)	Streptococcus 32	{nan: 372, False: 162, True: 221}	0.0098194
-0.0357609	0.0605484	-0.590616	0.555564	t2557 ~plateplate_1+plateplate_2+plateplate_3+dna_pcr_qubit+pool+lib_size+(1|Participant_number)+group_T2or3_A	Treatment (treatment time only)	Lactobacillus 55	{nan: 407, False: 178, True: 242}	0.817216
-0.116171	0.0821593	-1.41398	0.159877	t1307 ~plateplate_1+plateplate_2+plateplate_3+dna_pcr_qubit+pool+lib_size+(1|Participant_number)+group_T2or3_A	Treatment (treatment time only)	Streptococcus 35	{nan: 372, False: 162, True: 221}	0.36307
-0.0198341	0.00660537	-3.00273	0.00279618	t3351 ~plateplate_1+plateplate_2+plateplate_3+dna_pcr_qubit+pool+lib_size+(1|Participant_number)+group_T2or3_A	Treatment (treatment time only)	Staphylococcus 43	{nan: 372, False: 162, True: 221}	0.0098194
-0.0853554	0.0625513	-1.36457	0.174235	t3013 ~plateplate_1+plateplate_2+plateplate_3+dna_pcr_qubit+pool+lib_size+(1|Participant_number)+group_T2or3_A	Treatment (treatment time only)	Lactobacillus 54	{nan: 407, False: 178, True: 242}	0.38926
-0.0198341	0.00660537	-3.00273	0.00279618	t3392 ~plateplate_1+plateplate_2+plateplate_3+dna_pcr_qubit+pool+lib_size+(1|Participant_number)+group_T2or3_A	Treatment (treatment time only)	Streptococcus 69	{nan: 372, False: 162, True: 221}	0.0098194
-0.0377005	0.0878987	-0.428908	0.668636	t1684 ~plateplate_1+plateplate_2+plateplate_3+dna_pcr_qubit+pool+lib_size+(1|Participant_number)+group_T2or3_A	Treatment (treatment time only)	Moraxella 7	{nan: 372, False: 162, True: 221}	0.899321
-0.0154205	0.0942877	-0.163547	0.870294	t840 ~plateplate_1+plateplate_2+plateplate_3+dna_pcr_qubit+pool+lib_size+(1|Participant_number)+group_T2or3_A	Treatment (treatment time only)	Haemophilus 5	{nan: 372, False: 162, True: 221}	0.999861
0.0266441	0.0688877	0.386775	0.699621	t3188 ~plateplate_1+plateplate_2+plateplate_3+dna_pcr_qubit+pool+lib_size+(1|Participant_number)+group_T2or3_A	Treatment (treatment time only)	Streptococcus 65	{nan: 372, False: 162, True: 221}	0.91987
-3.52947	0.00842652	-418.853	0	t4039 ~plateplate_1+plateplate_2+plateplate_3+dna_pcr_qubit+pool+lib_size+(1|Participant_number)+group_T2or3_A	Treatment (treatment time only)	Lactobacillus 79	{nan: 407, False: 178, True: 242}	0
-0.0822583	0.0790197	-1.04098	0.299985	t2386 ~plateplate_1+plateplate_2+plateplate_3+dna_pcr_qubit+pool+lib_size+(1|Participant_number)+group_T2or3_A	Treatment (treatment time only)	Lactobacillus 47	{nan: 407, False: 178, True: 242}	0.550586
0.173642	0.139964	1.24062	0.216633	t689 ~plateplate_1+plateplate_2+plateplate_3+dna_pcr_qubit+pool+lib_size+(1|Participant_number)+group_T2or3_A	Treatment (treatment time only)	Lactobacillus 19	{nan: 407, False: 178, True: 242}	0.434654
0.0511528	0.0455394	1.12326	0.263423	t5017 ~plateplate_1+plateplate_2+plateplate_3+dna_pcr_qubit+pool+lib_size+(1|Participant_number)+group_T2or3_A	Treatment (treatment time only)	Rothia 24	{nan: 372, False: 162, True: 221}	0.503324
-0.18491	0.167661	-1.10288	0.27042	t152 ~plateplate_1+plateplate_2+plateplate_3+dna_pcr_qubit+pool+lib_size+(1|Participant_number)+group_T2or3_A	Treatment (treatment time only)	Streptococcus 9	{nan: 372, False: 162, True: 221}	0.513374
-0.182069	0.265134	-0.686703	0.493032	t187 ~plateplate_1+plateplate_2+plateplate_3+dna_pcr_qubit+pool+lib_size+(1|Participant_number)+group_T2or3_A	Treatment (treatment time only)	Haemophilus 3	{nan: 372, False: 162, True: 221}	0.750882
-0.171939	0.131777	-1.30476	0.194428	t607 ~plateplate_1+plateplate_2+plateplate_3+dna_pcr_qubit+pool+lib_size+(1|Participant_number)+group_T2or3_A	Treatment (treatment time only)	Staphylococcus 12	{nan: 372, False: 162, True: 221}	0.407919
-0.0198341	0.00660537	-3.00273	0.00279618	t1346 ~plateplate_1+plateplate_2+plateplate_3+dna_pcr_qubit+pool+lib_size+(1|Participant_number)+group_T2or3_A	Treatment (treatment time only)	Staphylococcus 35	{nan: 372, False: 162, True: 221}	0.0098194
0.0408097	0.0448813	0.909281	0.365112	t3048 ~plateplate_1+plateplate_2+plateplate_3+dna_pcr_qubit+pool+lib_size+(1|Participant_number)+group_T2or3_A	Treatment (treatment time only)	Lactobacillus 60	{nan: 407, False: 178, True: 242}	0.606466
0.177669	0.111221	1.59744	0.112888	t449 ~plateplate_1+plateplate_2+plateplate_3+dna_pcr_qubit+pool+lib_size+(1|Participant_number)+group_T2or3_A	Treatment (treatment time only)	Streptococcus 21	{nan: 372, False: 162, True: 221}	0.277785
-0.0208077	0.00698277	-2.97987	0.00302762	t1231 ~plateplate_1+plateplate_2+plateplate_3+dna_pcr_qubit+pool+lib_size+(1|Participant_number)+group_T2or3_A	Treatment (treatment time only)	Lactobacillus 33	{nan: 407, False: 178, True: 242}	0.0103167
-0.0208077	0.00698277	-2.97987	0.00302762	t2266 ~plateplate_1+plateplate_2+plateplate_3+dna_pcr_qubit+pool+lib_size+(1|Participant_number)+group_T2or3_A	Treatment (treatment time only)	Lactobacillus 50	{nan: 407, False: 178, True: 242}	0.0103167
0.0728623	0.0295564	2.4652	0.0143548	t5818 ~plateplate_1+plateplate_2+plateplate_3+dna_pcr_qubit+pool+lib_size+(1|Participant_number)+group_T2or3_A	Treatment (treatment time only)	Lactobacillus 85	{nan: 407, False: 178, True: 242}	0.0438796
-0.0198341	0.00660537	-3.00273	0.00279618	t3112 ~plateplate_1+plateplate_2+plateplate_3+dna_pcr_qubit+pool+lib_size+(1|Participant_number)+group_T2or3_A	Treatment (treatment time only)	Streptococcus 61	{nan: 372, False: 162, True: 221}	0.0098194
-0.0208077	0.00698277	-2.97987	0.00302762	t3815 ~plateplate_1+plateplate_2+plateplate_3+dna_pcr_qubit+pool+lib_size+(1|Participant_number)+group_T2or3_A	Treatment (treatment time only)	Lactobacillus 66	{nan: 407, False: 178, True: 242}	0.0103167
-0.0198341	0.00660537	-3.00273	0.00279618	t3089 ~plateplate_1+plateplate_2+plateplate_3+dna_pcr_qubit+pool+lib_size+(1|Participant_number)+group_T2or3_A	Treatment (treatment time only)	Dolosigranulum 14	{nan: 372, False: 162, True: 221}	0.0098194
-0.0307305	0.0745993	-0.411941	0.680859	t2262 ~plateplate_1+plateplate_2+plateplate_3+dna_pcr_qubit+pool+lib_size+(1|Participant_number)+group_T2or3_A	Treatment (treatment time only)	Lactobacillus 48	{nan: 407, False: 178, True: 242}	0.900061
-0.0594287	0.0894568	-0.664328	0.507777	t526 ~plateplate_1+plateplate_2+plateplate_3+dna_pcr_qubit+pool+lib_size+(1|Participant_number)+group_T2or3_A	Treatment (treatment time only)	Haemophilus 4	{nan: 372, False: 162, True: 221}	0.767906
-0.0244615	0.0611677	-0.399908	0.689937	t2742 ~plateplate_1+plateplate_2+plateplate_3+dna_pcr_qubit+pool+lib_size+(1|Participant_number)+group_T2or3_A	Treatment (treatment time only)	Dolosigranulum 15	{nan: 372, False: 162, True: 221}	0.908923
-0.0208077	0.00698277	-2.97987	0.00302762	t736 ~plateplate_1+plateplate_2+plateplate_3+dna_pcr_qubit+pool+lib_size+(1|Participant_number)+group_T2or3_A	Treatment (treatment time only)	Lactobacillus 20	{nan: 407, False: 178, True: 242}	0.0103167
-0.0208077	0.00698277	-2.97987	0.00302762	t2341 ~plateplate_1+plateplate_2+plateplate_3+dna_pcr_qubit+pool+lib_size+(1|Participant_number)+group_T2or3_A	Treatment (treatment time only)	Lactobacillus 45	{nan: 407, False: 178, True: 242}	0.0103167
0.0447324	0.0477473	0.936857	0.350678	t4947 ~plateplate_1+plateplate_2+plateplate_3+dna_pcr_qubit+pool+lib_size+(1|Participant_number)+group_T2or3_A	Treatment (treatment time only)	Staphylococcus 48	{nan: 372, False: 162, True: 221}	0.590463
-0.0198341	0.00660537	-3.00273	0.00279618	t5437 ~plateplate_1+plateplate_2+plateplate_3+dna_pcr_qubit+pool+lib_size+(1|Participant_number)+group_T2or3_A	Treatment (treatment time only)	Moraxella 16	{nan: 372, False: 162, True: 221}	0.0098194
-0.0459452	0.0206171	-2.2285	0.026013	t379 ~plateplate_1+plateplate_2+plateplate_3+dna_pcr_qubit+pool+lib_size+(1|Participant_number)+group_T2or3_A	Treatment (treatment time only)	Rothia 9	{nan: 372, False: 162, True: 221}	0.0743692
0.07154	0.0408229	1.75245	0.079922	t326 ~plateplate_1+plateplate_2+plateplate_3+dna_pcr_qubit+pool+lib_size+(1|Participant_number)+group_T2or3_A	Treatment (treatment time only)	Dolosigranulum 3	{nan: 372, False: 162, True: 221}	0.204555
-0.0198341	0.00660537	-3.00273	0.00279618	t796 ~plateplate_1+plateplate_2+plateplate_3+dna_pcr_qubit+pool+lib_size+(1|Participant_number)+group_T2or3_A	Treatment (treatment time only)	Dolosigranulum 4	{nan: 372, False: 162, True: 221}	0.0098194
-0.0198341	0.00660537	-3.00273	0.00279618	t1890 ~plateplate_1+plateplate_2+plateplate_3+dna_pcr_qubit+pool+lib_size+(1|Participant_number)+group_T2or3_A	Treatment (treatment time only)	Streptococcus 60	{nan: 372, False: 162, True: 221}	0.0098194
0.121739	0.0505187	2.40978	0.0174849	t4383 ~plateplate_1+plateplate_2+plateplate_3+dna_pcr_qubit+pool+lib_size+(1|Participant_number)+group_T2or3_A	Treatment (treatment time only)	Rothia 21	{nan: 372, False: 162, True: 221}	0.0527455
-0.0198341	0.00660537	-3.00273	0.00279618	t4673 ~plateplate_1+plateplate_2+plateplate_3+dna_pcr_qubit+pool+lib_size+(1|Participant_number)+group_T2or3_A	Treatment (treatment time only)	Rothia 17	{nan: 372, False: 162, True: 221}	0.0098194
-0.0289483	0.00777466	-3.72341	0.000204757	t5765 ~plateplate_1+plateplate_2+plateplate_3+dna_pcr_qubit+pool+lib_size+(1|Participant_number)+group_T2or3_A	Treatment (treatment time only)	Streptococcus 79	{nan: 372, False: 162, True: 221}	0.00101641
-0.00537727	0.0753029	-0.0714086	0.943185	t2604 ~plateplate_1+plateplate_2+plateplate_3+dna_pcr_qubit+pool+lib_size+(1|Participant_number)+group_T2or3_A	Treatment (treatment time only)	Lactobacillus 49	{nan: 407, False: 178, True: 242}	0.999861
-0.174942	0.0633192	-2.76286	0.00631254	t4420 ~plateplate_1+plateplate_2+plateplate_3+dna_pcr_qubit+pool+lib_size+(1|Participant_number)+group_T2or3_A	Treatment (treatment time only)	Lactobacillus 75	{nan: 407, False: 178, True: 242}	0.0202861
0.0905226	0.079152	1.14366	0.25379	t711 ~plateplate_1+plateplate_2+plateplate_3+dna_pcr_qubit+pool+lib_size+(1|Participant_number)+group_T2or3_A	Treatment (treatment time only)	Streptococcus 33	{nan: 372, False: 162, True: 221}	0.488986
-0.176552	0.135446	-1.30348	0.194864	t544 ~plateplate_1+plateplate_2+plateplate_3+dna_pcr_qubit+pool+lib_size+(1|Participant_number)+group_T2or3_A	Treatment (treatment time only)	Staphylococcus 9	{nan: 372, False: 162, True: 221}	0.408585
-0.0996695	0.0657134	-1.51673	0.132091	t3193 ~plateplate_1+plateplate_2+plateplate_3+dna_pcr_qubit+pool+lib_size+(1|Participant_number)+group_T2or3_A	Treatment (treatment time only)	Lactobacillus 56	{nan: 407, False: 178, True: 242}	0.308093
1.15723	0.445552	2.59728	0.00996019	t33 ~plateplate_1+plateplate_2+plateplate_3+dna_pcr_qubit+pool+lib_size+(1|Participant_number)+group_T2or3_A	Treatment (treatment time only)	Lactobacillus 2	{nan: 407, False: 178, True: 242}	0.0312788
0.29125	0.0895832	3.25117	0.00129398	t955 ~plateplate_1+plateplate_2+plateplate_3+dna_pcr_qubit+pool+lib_size+(1|Participant_number)+group_T2or3_A	Treatment (treatment time only)	Haemophilus 9	{nan: 372, False: 162, True: 221}	0.00511213
-0.0198341	0.00660537	-3.00273	0.00279618	t5445 ~plateplate_1+plateplate_2+plateplate_3+dna_pcr_qubit+pool+lib_size+(1|Participant_number)+group_T2or3_A	Treatment (treatment time only)	Rothia 20	{nan: 372, False: 162, True: 221}	0.0098194
-0.0312572	0.00841271	-3.71547	0.000210005	t3400 ~plateplate_1+plateplate_2+plateplate_3+dna_pcr_qubit+pool+lib_size+(1|Participant_number)+group_T2or3_A	Treatment (treatment time only)	Lactobacillus 70	{nan: 407, False: 178, True: 242}	0.00103797
-0.0198341	0.00660537	-3.00273	0.00279618	t3681 ~plateplate_1+plateplate_2+plateplate_3+dna_pcr_qubit+pool+lib_size+(1|Participant_number)+group_T2or3_A	Treatment (treatment time only)	Streptococcus 70	{nan: 372, False: 162, True: 221}	0.0098194
-0.0302677	0.00841424	-3.5972	0.000331731	t3154 ~plateplate_1+plateplate_2+plateplate_3+dna_pcr_qubit+pool+lib_size+(1|Participant_number)+group_T2or3_A	Treatment (treatment time only)	Lactobacillus 65	{nan: 407, False: 178, True: 242}	0.00157412
-0.0540774	0.0437748	-1.23536	0.21691	t373 ~plateplate_1+plateplate_2+plateplate_3+dna_pcr_qubit+pool+lib_size+(1|Participant_number)+group_T2or3_A	Treatment (treatment time only)	Moraxella 3	{nan: 372, False: 162, True: 221}	0.434957
-0.0208077	0.00698277	-2.97987	0.00302762	t4176 ~plateplate_1+plateplate_2+plateplate_3+dna_pcr_qubit+pool+lib_size+(1|Participant_number)+group_T2or3_A	Treatment (treatment time only)	Lactobacillus 68	{nan: 407, False: 178, True: 242}	0.0103167
-0.0198341	0.00660537	-3.00273	0.00279618	t3653 ~plateplate_1+plateplate_2+plateplate_3+dna_pcr_qubit+pool+lib_size+(1|Participant_number)+group_T2or3_A	Treatment (treatment time only)	Streptococcus 66	{nan: 372, False: 162, True: 221}	0.0098194
-0.488855	0.158625	-3.08182	0.00210801	t262 ~plateplate_1+plateplate_2+plateplate_3+dna_pcr_qubit+pool+lib_size+(1|Participant_number)+group_T2or3_A	Treatment (treatment time only)	Streptococcus 13	{nan: 372, False: 162, True: 221}	0.00812847
-0.0198341	0.00660537	-3.00273	0.00279618	t1733 ~plateplate_1+plateplate_2+plateplate_3+dna_pcr_qubit+pool+lib_size+(1|Participant_number)+group_T2or3_A	Treatment (treatment time only)	Streptococcus 44	{nan: 372, False: 162, True: 221}	0.0098194
-0.0198341	0.00660537	-3.00273	0.00279618	t4063 ~plateplate_1+plateplate_2+plateplate_3+dna_pcr_qubit+pool+lib_size+(1|Participant_number)+group_T2or3_A	Treatment (treatment time only)	Streptococcus 68	{nan: 372, False: 162, True: 221}	0.0098194
-0.0198341	0.00660537	-3.00273	0.00279618	t5279 ~plateplate_1+plateplate_2+plateplate_3+dna_pcr_qubit+pool+lib_size+(1|Participant_number)+group_T2or3_A	Treatment (treatment time only)	Dolosigranulum 18	{nan: 372, False: 162, True: 221}	0.0098194
-0.0713623	0.0651882	-1.09471	0.275404	t2148 ~plateplate_1+plateplate_2+plateplate_3+dna_pcr_qubit+pool+lib_size+(1|Participant_number)+group_T2or3_A	Treatment (treatment time only)	Moraxella 12	{nan: 372, False: 162, True: 221}	0.519288
0.806029	0.282476	2.85345	0.00442733	t3 ~plateplate_1+plateplate_2+plateplate_3+dna_pcr_qubit+pool+lib_size+(1|Participant_number)+group_T2or3_A	Treatment (treatment time only)	Streptococcus 2	{nan: 372, False: 162, True: 221}	0.0145466
-0.0312282	0.00842099	-3.70837	0.000215952	t1690 ~plateplate_1+plateplate_2+plateplate_3+dna_pcr_qubit+pool+lib_size+(1|Participant_number)+group_T2or3_A	Treatment (treatment time only)	Lactobacillus 37	{nan: 407, False: 178, True: 242}	0.00106128
-0.0198341	0.00660537	-3.00273	0.00279618	t1202 ~plateplate_1+plateplate_2+plateplate_3+dna_pcr_qubit+pool+lib_size+(1|Participant_number)+group_T2or3_A	Treatment (treatment time only)	Streptococcus 49	{nan: 372, False: 162, True: 221}	0.0098194
-0.0198341	0.00660537	-3.00273	0.00279618	t1192 ~plateplate_1+plateplate_2+plateplate_3+dna_pcr_qubit+pool+lib_size+(1|Participant_number)+group_T2or3_A	Treatment (treatment time only)	Staphylococcus 27	{nan: 372, False: 162, True: 221}	0.0098194
-0.0198341	0.00660537	-3.00273	0.00279618	t4520 ~plateplate_1+plateplate_2+plateplate_3+dna_pcr_qubit+pool+lib_size+(1|Participant_number)+group_T2or3_A	Treatment (treatment time only)	Staphylococcus 47	{nan: 372, False: 162, True: 221}	0.0098194
0.0209595	0.0848758	0.246943	0.805343	t2394 ~plateplate_1+plateplate_2+plateplate_3+dna_pcr_qubit+pool+lib_size+(1|Participant_number)+group_T2or3_A	Treatment (treatment time only)	Moraxella 9	{nan: 372, False: 162, True: 221}	0.999861
0.000713799	0.145928	0.00489145	0.996105	t1094 ~plateplate_1+plateplate_2+plateplate_3+dna_pcr_qubit+pool+lib_size+(1|Participant_number)+group_T2or3_A	Treatment (treatment time only)	Streptococcus 40	{nan: 372, False: 162, True: 221}	0.999861
-0.0198341	0.00660537	-3.00273	0.00279618	t3868 ~plateplate_1+plateplate_2+plateplate_3+dna_pcr_qubit+pool+lib_size+(1|Participant_number)+group_T2or3_A	Treatment (treatment time only)	Dolosigranulum 16	{nan: 372, False: 162, True: 221}	0.0098194
-0.110766	0.0962181	-1.15119	0.250604	t255 ~plateplate_1+plateplate_2+plateplate_3+dna_pcr_qubit+pool+lib_size+(1|Participant_number)+group_T2or3_A	Treatment (treatment time only)	Staphylococcus 4	{nan: 372, False: 162, True: 221}	0.485564
-0.028767	0.00779314	-3.69131	0.000232195	t532 ~plateplate_1+plateplate_2+plateplate_3+dna_pcr_qubit+pool+lib_size+(1|Participant_number)+group_T2or3_A	Treatment (treatment time only)	Streptococcus 19	{nan: 372, False: 162, True: 221}	0.00113142
-0.0208077	0.00698277	-2.97987	0.00302762	t3098 ~plateplate_1+plateplate_2+plateplate_3+dna_pcr_qubit+pool+lib_size+(1|Participant_number)+group_T2or3_A	Treatment (treatment time only)	Lactobacillus 57	{nan: 407, False: 178, True: 242}	0.0103167
-0.0421382	0.0164397	-2.5632	0.01048	t1144 ~plateplate_1+plateplate_2+plateplate_3+dna_pcr_qubit+pool+lib_size+(1|Participant_number)+group_T2or3_A	Treatment (treatment time only)	Streptococcus 45	{nan: 372, False: 162, True: 221}	0.032762
-0.0198341	0.00660537	-3.00273	0.00279618	t1739 ~plateplate_1+plateplate_2+plateplate_3+dna_pcr_qubit+pool+lib_size+(1|Participant_number)+group_T2or3_A	Treatment (treatment time only)	Haemophilus 12	{nan: 372, False: 162, True: 221}	0.0098194
-0.0198341	0.00660537	-3.00273	0.00279618	t4095 ~plateplate_1+plateplate_2+plateplate_3+dna_pcr_qubit+pool+lib_size+(1|Participant_number)+group_T2or3_A	Treatment (treatment time only)	Moraxella 13	{nan: 372, False: 162, True: 221}	0.0098194
0.19405	0.174205	1.11392	0.2664	t172 ~plateplate_1+plateplate_2+plateplate_3+dna_pcr_qubit+pool+lib_size+(1|Participant_number)+group_T2or3_A	Treatment (treatment time only)	Haemophilus 2	{nan: 372, False: 162, True: 221}	0.507884
-0.0312376	0.00842046	-3.70973	0.000214809	t1857 ~plateplate_1+plateplate_2+plateplate_3+dna_pcr_qubit+pool+lib_size+(1|Participant_number)+group_T2or3_A	Treatment (treatment time only)	Lactobacillus 40	{nan: 407, False: 178, True: 242}	0.00105717
-0.0288257	0.00779208	-3.69936	0.000225028	t291 ~plateplate_1+plateplate_2+plateplate_3+dna_pcr_qubit+pool+lib_size+(1|Participant_number)+group_T2or3_A	Treatment (treatment time only)	Staphylococcus 5	{nan: 372, False: 162, True: 221}	0.00110273
-0.0198341	0.00660537	-3.00273	0.00279618	t5404 ~plateplate_1+plateplate_2+plateplate_3+dna_pcr_qubit+pool+lib_size+(1|Participant_number)+group_T2or3_A	Treatment (treatment time only)	Streptococcus 76	{nan: 372, False: 162, True: 221}	0.0098194
-0.0198341	0.00660537	-3.00273	0.00279618	t1722 ~plateplate_1+plateplate_2+plateplate_3+dna_pcr_qubit+pool+lib_size+(1|Participant_number)+group_T2or3_A	Treatment (treatment time only)	Dolosigranulum 8	{nan: 372, False: 162, True: 221}	0.0098194
-0.0198341	0.00660537	-3.00273	0.00279618	t1418 ~plateplate_1+plateplate_2+plateplate_3+dna_pcr_qubit+pool+lib_size+(1|Participant_number)+group_T2or3_A	Treatment (treatment time only)	Rothia 12	{nan: 372, False: 162, True: 221}	0.0098194
0.0226917	0.039254	0.578075	0.563746	t4014 ~plateplate_1+plateplate_2+plateplate_3+dna_pcr_qubit+pool+lib_size+(1|Participant_number)+group_T2or3_A	Treatment (treatment time only)	Streptococcus 74	{nan: 372, False: 162, True: 221}	0.824673
-0.0198341	0.00660537	-3.00273	0.00279618	t2999 ~plateplate_1+plateplate_2+plateplate_3+dna_pcr_qubit+pool+lib_size+(1|Participant_number)+group_T2or3_A	Treatment (treatment time only)	Staphylococcus 45	{nan: 372, False: 162, True: 221}	0.0098194
0.0404163	0.0421978	0.957783	0.340157	t5749 ~plateplate_1+plateplate_2+plateplate_3+dna_pcr_qubit+pool+lib_size+(1|Participant_number)+group_T2or3_A	Treatment (treatment time only)	Streptococcus 83	{nan: 372, False: 162, True: 221}	0.58176
-0.00235802	0.0899637	-0.0262108	0.979132	t1955 ~plateplate_1+plateplate_2+plateplate_3+dna_pcr_qubit+pool+lib_size+(1|Participant_number)+group_T2or3_A	Treatment (treatment time only)	Staphylococcus 39	{nan: 372, False: 162, True: 221}	0.999861
-0.0198341	0.00660537	-3.00273	0.00279618	t1149 ~plateplate_1+plateplate_2+plateplate_3+dna_pcr_qubit+pool+lib_size+(1|Participant_number)+group_T2or3_A	Treatment (treatment time only)	Streptococcus 43	{nan: 372, False: 162, True: 221}	0.0098194
3.21214	0.315239	10.1895	2.65156e-23	t193 ~plateplate_1+plateplate_2+plateplate_3+dna_pcr_qubit+pool+lib_size+(1|Participant_number)+group_T2or3_A	Treatment (treatment time only)	Lactobacillus 7	{nan: 407, False: 178, True: 242}	1.12773e-21
-0.0943218	0.089194	-1.05749	0.291986	t692 ~plateplate_1+plateplate_2+plateplate_3+dna_pcr_qubit+pool+lib_size+(1|Participant_number)+group_T2or3_A	Treatment (treatment time only)	Streptococcus 31	{nan: 372, False: 162, True: 221}	0.541675
0.0683331	0.0625338	1.09274	0.275493	t1047 ~plateplate_1+plateplate_2+plateplate_3+dna_pcr_qubit+pool+lib_size+(1|Participant_number)+group_T2or3_A	Treatment (treatment time only)	Haemophilus 6	{nan: 372, False: 162, True: 221}	0.519288
-0.0208077	0.00698277	-2.97987	0.00302762	t3537 ~plateplate_1+plateplate_2+plateplate_3+dna_pcr_qubit+pool+lib_size+(1|Participant_number)+group_T2or3_A	Treatment (treatment time only)	Lactobacillus 63	{nan: 407, False: 178, True: 242}	0.0103167
-0.0198341	0.00660537	-3.00273	0.00279618	t2144 ~plateplate_1+plateplate_2+plateplate_3+dna_pcr_qubit+pool+lib_size+(1|Participant_number)+group_T2or3_A	Treatment (treatment time only)	Staphylococcus 42	{nan: 372, False: 162, True: 221}	0.0098194
0.103759	0.223803	0.463618	0.643379	t181 ~plateplate_1+plateplate_2+plateplate_3+dna_pcr_qubit+pool+lib_size+(1|Participant_number)+group_T2or3_A	Treatment (treatment time only)	Streptococcus 14	{nan: 372, False: 162, True: 221}	0.899321
0.95048	0.171805	5.53234	4.79711e-08	t371 ~plateplate_1+plateplate_2+plateplate_3+dna_pcr_qubit+pool+lib_size+(1|Participant_number)+group_T2or3_A	Treatment (treatment time only)	Moraxella 4	{nan: 372, False: 162, True: 221}	3.89765e-07
-0.0198341	0.00660537	-3.00273	0.00279618	t4781 ~plateplate_1+plateplate_2+plateplate_3+dna_pcr_qubit+pool+lib_size+(1|Participant_number)+group_T2or3_A	Treatment (treatment time only)	Moraxella 15	{nan: 372, False: 162, True: 221}	0.0098194
0.229384	0.138137	1.66056	0.0978985	t794 ~plateplate_1+plateplate_2+plateplate_3+dna_pcr_qubit+pool+lib_size+(1|Participant_number)+group_T2or3_A	Treatment (treatment time only)	Lactobacillus 22	{nan: 407, False: 178, True: 242}	0.245459
-0.0198341	0.00660537	-3.00273	0.00279618	t5380 ~plateplate_1+plateplate_2+plateplate_3+dna_pcr_qubit+pool+lib_size+(1|Participant_number)+group_T2or3_A	Treatment (treatment time only)	Streptococcus 78	{nan: 372, False: 162, True: 221}	0.0098194
-5.83364	0.422505	-13.8073	6.22153e-39	t122 ~plateplate_1+plateplate_2+plateplate_3+dna_pcr_qubit+pool+lib_size+(1|Participant_number)+group_T2or3_A	Treatment (treatment time only)	Streptococcus 7	{nan: 372, False: 162, True: 221}	6.91392e-37
-0.0253807	0.0117031	-2.16871	0.0302825	t268 ~plateplate_1+plateplate_2+plateplate_3+dna_pcr_qubit+pool+lib_size+(1|Participant_number)+group_T2or3_A	Treatment (treatment time only)	Dolosigranulum 2	{nan: 372, False: 162, True: 221}	0.0846084
-0.00180974	0.0999269	-0.0181106	0.98558	t1486 ~plateplate_1+plateplate_2+plateplate_3+dna_pcr_qubit+pool+lib_size+(1|Participant_number)+group_T2or3_A	Treatment (treatment time only)	Dolosigranulum 7	{nan: 372, False: 162, True: 221}	0.999861
-0.0198341	0.00660537	-3.00273	0.00279618	t999 ~plateplate_1+plateplate_2+plateplate_3+dna_pcr_qubit+pool+lib_size+(1|Participant_number)+group_T2or3_A	Treatment (treatment time only)	Haemophilus 8	{nan: 372, False: 162, True: 221}	0.0098194
-0.00368556	0.159721	-0.0230749	0.981624	t416 ~plateplate_1+plateplate_2+plateplate_3+dna_pcr_qubit+pool+lib_size+(1|Participant_number)+group_T2or3_A	Treatment (treatment time only)	Lactobacillus 12	{nan: 407, False: 178, True: 242}	0.999861
-0.0208077	0.00698277	-2.97987	0.00302762	t1124 ~plateplate_1+plateplate_2+plateplate_3+dna_pcr_qubit+pool+lib_size+(1|Participant_number)+group_T2or3_A	Treatment (treatment time only)	Lactobacillus 32	{nan: 407, False: 178, True: 242}	0.0103167
-0.557805	0.41139	-1.3559	0.175883	t163 ~plateplate_1+plateplate_2+plateplate_3+dna_pcr_qubit+pool+lib_size+(1|Participant_number)+group_T2or3_A	Treatment (treatment time only)	Streptococcus 8	{nan: 372, False: 162, True: 221}	0.392434
0.106002	0.112078	0.945783	0.34585	t630 ~plateplate_1+plateplate_2+plateplate_3+dna_pcr_qubit+pool+lib_size+(1|Participant_number)+group_T2or3_A	Treatment (treatment time only)	Staphylococcus 7	{nan: 372, False: 162, True: 221}	0.586923
-0.0287932	0.00779347	-3.69453	0.00022931	t343 ~plateplate_1+plateplate_2+plateplate_3+dna_pcr_qubit+pool+lib_size+(1|Participant_number)+group_T2or3_A	Treatment (treatment time only)	Staphylococcus 6	{nan: 372, False: 162, True: 221}	0.00112053
-0.0198341	0.00660537	-3.00273	0.00279618	t1440 ~plateplate_1+plateplate_2+plateplate_3+dna_pcr_qubit+pool+lib_size+(1|Participant_number)+group_T2or3_A	Treatment (treatment time only)	Rothia 13	{nan: 372, False: 162, True: 221}	0.0098194
-0.0785199	0.0582832	-1.34721	0.179905	t3708 ~plateplate_1+plateplate_2+plateplate_3+dna_pcr_qubit+pool+lib_size+(1|Participant_number)+group_T2or3_A	Treatment (treatment time only)	Streptococcus 67	{nan: 372, False: 162, True: 221}	0.398732
-0.0323804	0.0361668	-0.895306	0.372043	t5544 ~plateplate_1+plateplate_2+plateplate_3+dna_pcr_qubit+pool+lib_size+(1|Participant_number)+group_T2or3_A	Treatment (treatment time only)	Dolosigranulum 22	{nan: 372, False: 162, True: 221}	0.611784
-0.0147208	0.0468651	-0.31411	0.753812	t4208 ~plateplate_1+plateplate_2+plateplate_3+dna_pcr_qubit+pool+lib_size+(1|Participant_number)+group_T2or3_A	Treatment (treatment time only)	Lactobacillus 76	{nan: 407, False: 178, True: 242}	0.973912
0.0825446	0.102836	0.802683	0.42369	t1387 ~plateplate_1+plateplate_2+plateplate_3+dna_pcr_qubit+pool+lib_size+(1|Participant_number)+group_T2or3_A	Treatment (treatment time only)	Staphylococcus 32	{nan: 372, False: 162, True: 221}	0.672052
-0.0493846	0.0478504	-1.03206	0.303739	t2220 ~plateplate_1+plateplate_2+plateplate_3+dna_pcr_qubit+pool+lib_size+(1|Participant_number)+group_T2or3_A	Treatment (treatment time only)	Streptococcus 17	{nan: 372, False: 162, True: 221}	0.555699
-0.0390639	0.0803802	-0.485989	0.627809	t2226 ~plateplate_1+plateplate_2+plateplate_3+dna_pcr_qubit+pool+lib_size+(1|Participant_number)+group_T2or3_A	Treatment (treatment time only)	Haemophilus 13	{nan: 372, False: 162, True: 221}	0.888944
-0.0208077	0.00698277	-2.97987	0.00302762	t3208 ~plateplate_1+plateplate_2+plateplate_3+dna_pcr_qubit+pool+lib_size+(1|Participant_number)+group_T2or3_A	Treatment (treatment time only)	Lactobacillus 67	{nan: 407, False: 178, True: 242}	0.0103167
-0.0198341	0.00660537	-3.00273	0.00279618	t972 ~plateplate_1+plateplate_2+plateplate_3+dna_pcr_qubit+pool+lib_size+(1|Participant_number)+group_T2or3_A	Treatment (treatment time only)	Staphylococcus 25	{nan: 372, False: 162, True: 221}	0.0098194
-0.0328545	0.0357506	-0.918991	0.359421	t5618 ~plateplate_1+plateplate_2+plateplate_3+dna_pcr_qubit+pool+lib_size+(1|Participant_number)+group_T2or3_A	Treatment (treatment time only)	Streptococcus 84	{nan: 372, False: 162, True: 221}	0.599905
-0.664069	0.42614	-1.55834	0.1197	t39 ~plateplate_1+plateplate_2+plateplate_3+dna_pcr_qubit+pool+lib_size+(1|Participant_number)+group_T2or3_A	Treatment (treatment time only)	Haemophilus 1	{nan: 372, False: 162, True: 221}	0.284392
-0.0208077	0.00698277	-2.97987	0.00302762	t3900 ~plateplate_1+plateplate_2+plateplate_3+dna_pcr_qubit+pool+lib_size+(1|Participant_number)+group_T2or3_A	Treatment (treatment time only)	Lactobacillus 72	{nan: 407, False: 178, True: 242}	0.0103167
-0.0208077	0.00698277	-2.97987	0.00302762	t3538 ~plateplate_1+plateplate_2+plateplate_3+dna_pcr_qubit+pool+lib_size+(1|Participant_number)+group_T2or3_A	Treatment (treatment time only)	Lactobacillus 64	{nan: 407, False: 178, True: 242}	0.0103167
-0.0198341	0.00660537	-3.00273	0.00279618	t3492 ~plateplate_1+plateplate_2+plateplate_3+dna_pcr_qubit+pool+lib_size+(1|Participant_number)+group_T2or3_A	Treatment (treatment time only)	Rothia 16	{nan: 372, False: 162, True: 221}	0.0098194
0.917716	0.347346	2.64208	0.00860348	t7 ~plateplate_1+plateplate_2+plateplate_3+dna_pcr_qubit+pool+lib_size+(1|Participant_number)+group_T2or3_A	Treatment (treatment time only)	Staphylococcus 1	{nan: 372, False: 162, True: 221}	0.0271917
-0.423357	0.091463	-4.62873	4.55629e-06	t1709 ~plateplate_1+plateplate_2+plateplate_3+dna_pcr_qubit+pool+lib_size+(1|Participant_number)+group_T2or3_A	Treatment (treatment time only)	Streptococcus 55	{nan: 372, False: 162, True: 221}	3.05973e-05
0.0684151	0.0839485	0.814965	0.416369	t1484 ~plateplate_1+plateplate_2+plateplate_3+dna_pcr_qubit+pool+lib_size+(1|Participant_number)+group_T2or3_A	Treatment (treatment time only)	Streptococcus 50	{nan: 372, False: 162, True: 221}	0.662843
-0.0198341	0.00660537	-3.00273	0.00279618	t4083 ~plateplate_1+plateplate_2+plateplate_3+dna_pcr_qubit+pool+lib_size+(1|Participant_number)+group_T2or3_A	Treatment (treatment time only)	Staphylococcus 46	{nan: 372, False: 162, True: 221}	0.0098194
-0.0198341	0.00660537	-3.00273	0.00279618	t1148 ~plateplate_1+plateplate_2+plateplate_3+dna_pcr_qubit+pool+lib_size+(1|Participant_number)+group_T2or3_A	Treatment (treatment time only)	Streptococcus 42	{nan: 372, False: 162, True: 221}	0.0098194
-0.0198341	0.00660537	-3.00273	0.00279618	t1028 ~plateplate_1+plateplate_2+plateplate_3+dna_pcr_qubit+pool+lib_size+(1|Participant_number)+group_T2or3_A	Treatment (treatment time only)	Haemophilus 7	{nan: 372, False: 162, True: 221}	0.0098194
-0.0720598	0.0577495	-1.2478	0.213117	t2738 ~plateplate_1+plateplate_2+plateplate_3+dna_pcr_qubit+pool+lib_size+(1|Participant_number)+group_T2or3_A	Treatment (treatment time only)	Staphylococcus 41	{nan: 372, False: 162, True: 221}	0.428753
0.0632016	0.379505	0.166537	0.86777	t52 ~plateplate_1+plateplate_2+plateplate_3+dna_pcr_qubit+pool+lib_size+(1|Participant_number)+group_T2or3_A	Treatment (treatment time only)	Rothia 4	{nan: 372, False: 162, True: 221}	0.999861
-0.0198341	0.00660537	-3.00273	0.00279618	t1447 ~plateplate_1+plateplate_2+plateplate_3+dna_pcr_qubit+pool+lib_size+(1|Participant_number)+group_T2or3_A	Treatment (treatment time only)	Streptococcus 46	{nan: 372, False: 162, True: 221}	0.0098194
-0.163025	0.145318	-1.12185	0.262705	t419 ~plateplate_1+plateplate_2+plateplate_3+dna_pcr_qubit+pool+lib_size+(1|Participant_number)+group_T2or3_A	Treatment (treatment time only)	Lactobacillus 14	{nan: 407, False: 178, True: 242}	0.502509
-0.0208077	0.00698277	-2.97987	0.00302762	t4166 ~plateplate_1+plateplate_2+plateplate_3+dna_pcr_qubit+pool+lib_size+(1|Participant_number)+group_T2or3_A	Treatment (treatment time only)	Lactobacillus 69	{nan: 407, False: 178, True: 242}	0.0103167
0.456673	0.263466	1.73333	0.0846339	t318 ~plateplate_1+plateplate_2+plateplate_3+dna_pcr_qubit+pool+lib_size+(1|Participant_number)+group_T2or3_A	Treatment (treatment time only)	Streptococcus 16	{nan: 372, False: 162, True: 221}	0.215176
0.0907323	0.142651	0.636044	0.525869	t632 ~plateplate_1+plateplate_2+plateplate_3+dna_pcr_qubit+pool+lib_size+(1|Participant_number)+group_T2or3_A	Treatment (treatment time only)	Staphylococcus 13	{nan: 372, False: 162, True: 221}	0.785832
-0.0919243	0.124752	-0.736859	0.46256	t805 ~plateplate_1+plateplate_2+plateplate_3+dna_pcr_qubit+pool+lib_size+(1|Participant_number)+group_T2or3_A	Treatment (treatment time only)	Staphylococcus 15	{nan: 372, False: 162, True: 221}	0.712028
-0.0208077	0.00698277	-2.97987	0.00302762	t2334 ~plateplate_1+plateplate_2+plateplate_3+dna_pcr_qubit+pool+lib_size+(1|Participant_number)+group_T2or3_A	Treatment (treatment time only)	Lactobacillus 73	{nan: 407, False: 178, True: 242}	0.0103167
3.79817	0.484385	7.84122	3.07665e-14	t68 ~plateplate_1+plateplate_2+plateplate_3+dna_pcr_qubit+pool+lib_size+(1|Participant_number)+group_T2or3_A	Treatment (treatment time only)	Streptococcus 5	{nan: 372, False: 162, True: 221}	6.83809e-13
-3.30111	0.527696	-6.2557	1.04026e-09	t98 ~plateplate_1+plateplate_2+plateplate_3+dna_pcr_qubit+pool+lib_size+(1|Participant_number)+group_T2or3_A	Treatment (treatment time only)	Streptococcus 6	{nan: 372, False: 162, True: 221}	9.95469e-09
1.04134	0.475066	2.19199	0.0288298	t25 ~plateplate_1+plateplate_2+plateplate_3+dna_pcr_qubit+pool+lib_size+(1|Participant_number)+group_T2or3_A	Treatment (treatment time only)	Streptococcus 4	{nan: 372, False: 162, True: 221}	0.0818786
-0.0208077	0.00698277	-2.97987	0.00302762	t2413 ~plateplate_1+plateplate_2+plateplate_3+dna_pcr_qubit+pool+lib_size+(1|Participant_number)+group_T2or3_A	Treatment (treatment time only)	Lactobacillus 51	{nan: 407, False: 178, True: 242}	0.0103167
0.0343673	0.0447035	0.768783	0.443536	t5101 ~plateplate_1+plateplate_2+plateplate_3+dna_pcr_qubit+pool+lib_size+(1|Participant_number)+group_T2or3_A	Treatment (treatment time only)	Lactobacillus 82	{nan: 407, False: 178, True: 242}	0.698985
-0.0198341	0.00660537	-3.00273	0.00279618	t3099 ~plateplate_1+plateplate_2+plateplate_3+dna_pcr_qubit+pool+lib_size+(1|Participant_number)+group_T2or3_A	Treatment (treatment time only)	Streptococcus 62	{nan: 372, False: 162, True: 221}	0.0098194
-0.12239	0.234021	-0.522988	0.601859	t550 ~plateplate_1+plateplate_2+plateplate_3+dna_pcr_qubit+pool+lib_size+(1|Participant_number)+group_T2or3_A	Treatment (treatment time only)	Staphylococcus 2	{nan: 372, False: 162, True: 221}	0.862481
-0.0727784	0.132371	-0.549808	0.582538	t555 ~plateplate_1+plateplate_2+plateplate_3+dna_pcr_qubit+pool+lib_size+(1|Participant_number)+group_T2or3_A	Treatment (treatment time only)	Lactobacillus 16	{nan: 407, False: 178, True: 242}	0.845343
-0.0450791	0.0842253	-0.53522	0.593266	t902 ~plateplate_1+plateplate_2+plateplate_3+dna_pcr_qubit+pool+lib_size+(1|Participant_number)+group_T2or3_A	Treatment (treatment time only)	Streptococcus 38	{nan: 372, False: 162, True: 221}	0.854627
0.118358	0.0438217	2.70091	0.0073779	t3833 ~plateplate_1+plateplate_2+plateplate_3+dna_pcr_qubit+pool+lib_size+(1|Participant_number)+group_T2or3_A	Treatment (treatment time only)	Lactobacillus 78	{nan: 407, False: 178, True: 242}	0.0235123
-0.0198341	0.00660537	-3.00273	0.00279618	t5482 ~plateplate_1+plateplate_2+plateplate_3+dna_pcr_qubit+pool+lib_size+(1|Participant_number)+group_T2or3_A	Treatment (treatment time only)	Moraxella 14	{nan: 372, False: 162, True: 221}	0.0098194
-1.23117	0.371143	-3.31725	0.000940135	t5 ~plateplate_1+plateplate_2+plateplate_3+dna_pcr_qubit+pool+lib_size+(1|Participant_number)+group_T2or3_A	Treatment (treatment time only)	Moraxella 1	{nan: 372, False: 162, True: 221}	0.0038148
0.16845	0.117457	1.43414	0.154108	t623 ~plateplate_1+plateplate_2+plateplate_3+dna_pcr_qubit+pool+lib_size+(1|Participant_number)+group_T2or3_A	Treatment (treatment time only)	Streptococcus 25	{nan: 372, False: 162, True: 221}	0.351344
0.0207309	0.140589	0.147457	0.883	t608 ~plateplate_1+plateplate_2+plateplate_3+dna_pcr_qubit+pool+lib_size+(1|Participant_number)+group_T2or3_A	Treatment (treatment time only)	Lactobacillus 10	{nan: 407, False: 178, True: 242}	0.999861
0.488129	0.357234	1.36641	0.172555	t174 ~plateplate_1+plateplate_2+plateplate_3+dna_pcr_qubit+pool+lib_size+(1|Participant_number)+group_T2or3_A	Treatment (treatment time only)	Lactobacillus 3	{nan: 407, False: 178, True: 242}	0.386509
0.0589264	0.0766241	0.769032	0.443062	t2031 ~plateplate_1+plateplate_2+plateplate_3+dna_pcr_qubit+pool+lib_size+(1|Participant_number)+group_T2or3_A	Treatment (treatment time only)	Moraxella 5	{nan: 372, False: 162, True: 221}	0.698557
-0.0366373	0.0619003	-0.591876	0.554977	t3612 ~plateplate_1+plateplate_2+plateplate_3+dna_pcr_qubit+pool+lib_size+(1|Participant_number)+group_T2or3_A	Treatment (treatment time only)	Streptococcus 71	{nan: 372, False: 162, True: 221}	0.8167
0.0245328	0.219161	0.11194	0.910918	t270 ~plateplate_1+plateplate_2+plateplate_3+dna_pcr_qubit+pool+lib_size+(1|Participant_number)+group_T2or3_A	Treatment (treatment time only)	Streptococcus 15	{nan: 372, False: 162, True: 221}	0.999861
-0.0208077	0.00698277	-2.97987	0.00302762	t1122 ~plateplate_1+plateplate_2+plateplate_3+dna_pcr_qubit+pool+lib_size+(1|Participant_number)+group_T2or3_A	Treatment (treatment time only)	Lactobacillus 34	{nan: 407, False: 178, True: 242}	0.0103167
-0.0312507	0.00841967	-3.71163	0.000213213	t890 ~plateplate_1+plateplate_2+plateplate_3+dna_pcr_qubit+pool+lib_size+(1|Participant_number)+group_T2or3_A	Treatment (treatment time only)	Lactobacillus 23	{nan: 407, False: 178, True: 242}	0.00105081
-0.0198341	0.00660537	-3.00273	0.00279618	t2547 ~plateplate_1+plateplate_2+plateplate_3+dna_pcr_qubit+pool+lib_size+(1|Participant_number)+group_T2or3_A	Treatment (treatment time only)	Streptococcus 57	{nan: 372, False: 162, True: 221}	0.0098194
4.86394	0.0135091	360.049	0	t1597 ~plateplate_1+plateplate_2+plateplate_3+dna_pcr_qubit+pool+lib_size+(1|Participant_number)+group_T2or3_A	Treatment (treatment time only)	Rothia 14	{nan: 372, False: 162, True: 221}	0
-0.0994977	0.109386	-0.9096	0.363498	t1931 ~plateplate_1+plateplate_2+plateplate_3+dna_pcr_qubit+pool+lib_size+(1|Participant_number)+group_T2or3_A	Treatment (treatment time only)	Lactobacillus 42	{nan: 407, False: 178, True: 242}	0.604077
5.12785	0.490401	10.4565	3.02281e-22	t24 ~plateplate_1+plateplate_2+plateplate_3+dna_pcr_qubit+pool+lib_size+(1|Participant_number)+group_T2or3_A	Treatment (treatment time only)	Lactobacillus 1	{nan: 372, False: 162, True: 221}	1.14435e-20
0.251935	0.0891674	2.82541	0.00538602	t1248 ~plateplate_1+plateplate_2+plateplate_3+dna_pcr_qubit+pool+lib_size+(1|Participant_number)+group_T2or3_A	Treatment (treatment time only)	Moraxella 6	{nan: 372, False: 162, True: 221}	0.0174168
-0.0312718	0.00841221	-3.71743	0.0002084	t1345 ~plateplate_1+plateplate_2+plateplate_3+dna_pcr_qubit+pool+lib_size+(1|Participant_number)+group_T2or3_A	Treatment (treatment time only)	Lactobacillus 29	{nan: 407, False: 178, True: 242}	0.00103267
-0.0198341	0.00660537	-3.00273	0.00279618	t5942 ~plateplate_1+plateplate_2+plateplate_3+dna_pcr_qubit+pool+lib_size+(1|Participant_number)+group_T2or3_A	Treatment (treatment time only)	Rothia 18	{nan: 372, False: 162, True: 221}	0.0098194
0.0360105	0.0695446	0.517804	0.605421	t3153 ~plateplate_1+plateplate_2+plateplate_3+dna_pcr_qubit+pool+lib_size+(1|Participant_number)+group_T2or3_A	Treatment (treatment time only)	Lactobacillus 62	{nan: 407, False: 178, True: 242}	0.865784
-0.0198341	0.00660537	-3.00273	0.00279618	t5950 ~plateplate_1+plateplate_2+plateplate_3+dna_pcr_qubit+pool+lib_size+(1|Participant_number)+group_T2or3_A	Treatment (treatment time only)	Streptococcus 80	{nan: 372, False: 162, True: 221}	0.0098194
-0.0198341	0.00660537	-3.00273	0.00279618	t4855 ~plateplate_1+plateplate_2+plateplate_3+dna_pcr_qubit+pool+lib_size+(1|Participant_number)+group_T2or3_A	Treatment (treatment time only)	Streptococcus 72	{nan: 372, False: 162, True: 221}	0.0098194
-0.0208077	0.00698277	-2.97987	0.00302762	t4949 ~plateplate_1+plateplate_2+plateplate_3+dna_pcr_qubit+pool+lib_size+(1|Participant_number)+group_T2or3_A	Treatment (treatment time only)	Lactobacillus 83	{nan: 407, False: 178, True: 242}	0.0103167
-0.0198341	0.00660537	-3.00273	0.00279618	t1972 ~plateplate_1+plateplate_2+plateplate_3+dna_pcr_qubit+pool+lib_size+(1|Participant_number)+group_T2or3_A	Treatment (treatment time only)	Streptococcus 54	{nan: 372, False: 162, True: 221}	0.0098194
-0.38878	0.195727	-1.98634	0.0488206	t306 ~plateplate_1+plateplate_2+plateplate_3+dna_pcr_qubit+pool+lib_size+(1|Participant_number)+group_T2or3_A	Treatment (treatment time only)	Lactobacillus 9	{nan: 407, False: 178, True: 242}	0.13058
0.0418126	0.0757449	0.552019	0.581894	t2605 ~plateplate_1+plateplate_2+plateplate_3+dna_pcr_qubit+pool+lib_size+(1|Participant_number)+group_T2or3_A	Treatment (treatment time only)	Lactobacillus 52	{nan: 407, False: 178, True: 242}	0.844763
0.0525206	0.0737817	0.711838	0.477839	t2708 ~plateplate_1+plateplate_2+plateplate_3+dna_pcr_qubit+pool+lib_size+(1|Participant_number)+group_T2or3_A	Treatment (treatment time only)	Lactobacillus 53	{nan: 407, False: 178, True: 242}	0.732851
0.845531	0.328919	2.57064	0.0105609	t15 ~plateplate_1+plateplate_2+plateplate_3+dna_pcr_qubit+pool+lib_size+(1|Participant_number)+group_T2or3_A	Treatment (treatment time only)	Streptococcus 3	{nan: 372, False: 162, True: 221}	0.032985
0.135643	0.161562	0.839575	0.401591	t1 ~plateplate_1+plateplate_2+plateplate_3+dna_pcr_qubit+pool+lib_size+(1|Participant_number)+group_T2or3_A	Treatment (treatment time only)	Streptococcus 1	{nan: 372, False: 162, True: 221}	0.643645
-0.0208077	0.00698277	-2.97987	0.00302762	t1492 ~plateplate_1+plateplate_2+plateplate_3+dna_pcr_qubit+pool+lib_size+(1|Participant_number)+group_T2or3_A	Treatment (treatment time only)	Lactobacillus 36	{nan: 407, False: 178, True: 242}	0.0103167
-0.275977	0.140917	-1.95844	0.0520948	t618 ~plateplate_1+plateplate_2+plateplate_3+dna_pcr_qubit+pool+lib_size+(1|Participant_number)+group_T2or3_A	Treatment (treatment time only)	Staphylococcus 11	{nan: 372, False: 162, True: 221}	0.138477
0.0832039	0.062222	1.33721	0.183514	t1217 ~plateplate_1+plateplate_2+plateplate_3+dna_pcr_qubit+pool+lib_size+(1|Participant_number)+group_T2or3_A	Treatment (treatment time only)	Lactobacillus 30	{nan: 407, False: 178, True: 242}	0.398732
-0.0198341	0.00660537	-3.00273	0.00279618	t2449 ~plateplate_1+plateplate_2+plateplate_3+dna_pcr_qubit+pool+lib_size+(1|Participant_number)+group_T2or3_A	Treatment (treatment time only)	Dolosigranulum 10	{nan: 372, False: 162, True: 221}	0.0098194
1.26897	0.327228	3.87793	0.000168676	t96 ~plateplate_1+plateplate_2+plateplate_3+dna_pcr_qubit+pool+lib_size+(1|Participant_number)+group_T2or3_A	Treatment (treatment time only)	Lactobacillus 5	{nan: 407, False: 178, True: 242}	0.00084707
-0.0198341	0.00660537	-3.00273	0.00279618	t1263 ~plateplate_1+plateplate_2+plateplate_3+dna_pcr_qubit+pool+lib_size+(1|Participant_number)+group_T2or3_A	Treatment (treatment time only)	Streptococcus 41	{nan: 372, False: 162, True: 221}	0.0098194
-0.0208077	0.00698277	-2.97987	0.00302762	t5593 ~plateplate_1+plateplate_2+plateplate_3+dna_pcr_qubit+pool+lib_size+(1|Participant_number)+group_T2or3_A	Treatment (treatment time only)	Lactobacillus 84	{nan: 407, False: 178, True: 242}	0.0103167
-0.0208077	0.00698277	-2.97987	0.00302762	t4272 ~plateplate_1+plateplate_2+plateplate_3+dna_pcr_qubit+pool+lib_size+(1|Participant_number)+group_T2or3_A	Treatment (treatment time only)	Lactobacillus 80	{nan: 407, False: 178, True: 242}	0.0103167
-0.0198341	0.00660537	-3.00273	0.00279618	t4902 ~plateplate_1+plateplate_2+plateplate_3+dna_pcr_qubit+pool+lib_size+(1|Participant_number)+group_T2or3_A	Treatment (treatment time only)	Dolosigranulum 20	{nan: 372, False: 162, True: 221}	0.0098194
-0.0198341	0.00660537	-3.00273	0.00279618	t5282 ~plateplate_1+plateplate_2+plateplate_3+dna_pcr_qubit+pool+lib_size+(1|Participant_number)+group_T2or3_A	Treatment (treatment time only)	Streptococcus 81	{nan: 372, False: 162, True: 221}	0.0098194
-0.00135809	0.0659682	-0.020587	0.983602	t1001 ~plateplate_1+plateplate_2+plateplate_3+dna_pcr_qubit+pool+lib_size+(1|Participant_number)+group_T2or3_A	Treatment (treatment time only)	Lactobacillus 18	{nan: 407, False: 178, True: 242}	0.999861
-0.0198341	0.00660537	-3.00273	0.00279618	t120 ~plateplate_1+plateplate_2+plateplate_3+dna_pcr_qubit+pool+lib_size+(1|Participant_number)+group_T2or3_A	Treatment (treatment time only)	Moraxella 2	{nan: 372, False: 162, True: 221}	0.0098194
-0.160851	0.159879	-1.00608	0.314693	t389 ~plateplate_1+plateplate_2+plateplate_3+dna_pcr_qubit+pool+lib_size+(1|Participant_number)+group_T2or3_A	Treatment (treatment time only)	Rothia 8	{nan: 372, False: 162, True: 221}	0.566711
-0.0198341	0.00660537	-3.00273	0.00279618	t2755 ~plateplate_1+plateplate_2+plateplate_3+dna_pcr_qubit+pool+lib_size+(1|Participant_number)+group_T2or3_A	Treatment (treatment time only)	Streptococcus 64	{nan: 372, False: 162, True: 221}	0.0098194
-0.00894763	0.0604149	-0.148103	0.88248	t3288 ~plateplate_1+plateplate_2+plateplate_3+dna_pcr_qubit+pool+lib_size+(1|Participant_number)+group_T2or3_A	Treatment (treatment time only)	Lactobacillus 71	{nan: 407, False: 178, True: 242}	0.999861
0.0556649	0.13094	0.425119	0.671344	t631 ~plateplate_1+plateplate_2+plateplate_3+dna_pcr_qubit+pool+lib_size+(1|Participant_number)+group_T2or3_A	Treatment (treatment time only)	Staphylococcus 14	{nan: 372, False: 162, True: 221}	0.899321
1.22193	0.350297	3.48828	0.00063432	t105 ~plateplate_1+plateplate_2+plateplate_3+dna_pcr_qubit+pool+lib_size+(1|Participant_number)+group_T2or3_A	Treatment (treatment time only)	Lactobacillus 6	{nan: 407, False: 178, True: 242}	0.00281135
0.0353765	0.0596926	0.592644	0.553931	t1846 ~plateplate_1+plateplate_2+plateplate_3+dna_pcr_qubit+pool+lib_size+(1|Participant_number)+group_T2or3_A	Treatment (treatment time only)	Streptococcus 58	{nan: 372, False: 162, True: 221}	0.815858
-0.0198341	0.00660537	-3.00273	0.00279618	t4339 ~plateplate_1+plateplate_2+plateplate_3+dna_pcr_qubit+pool+lib_size+(1|Participant_number)+group_T2or3_A	Treatment (treatment time only)	Streptococcus 73	{nan: 372, False: 162, True: 221}	0.0098194
-0.00451622	0.087691	-0.0515015	0.959007	t1803 ~plateplate_1+plateplate_2+plateplate_3+dna_pcr_qubit+pool+lib_size+(1|Participant_number)+group_T2or3_A	Treatment (treatment time only)	Lactobacillus 38	{nan: 407, False: 178, True: 242}	0.999861
0.00464011	0.126121	0.036791	0.970712	t912 ~plateplate_1+plateplate_2+plateplate_3+dna_pcr_qubit+pool+lib_size+(1|Participant_number)+group_T2or3_A	Treatment (treatment time only)	Streptococcus 36	{nan: 372, False: 162, True: 221}	0.999861
-0.0198341	0.00660537	-3.00273	0.00279618	t5408 ~plateplate_1+plateplate_2+plateplate_3+dna_pcr_qubit+pool+lib_size+(1|Participant_number)+group_T2or3_A	Treatment (treatment time only)	Streptococcus 82	{nan: 372, False: 162, True: 221}	0.0098194
0.321035	0.0865574	3.70892	0.000299741	t1475 ~plateplate_1+plateplate_2+plateplate_3+dna_pcr_qubit+pool+lib_size+(1|Participant_number)+group_T2or3_A	Treatment (treatment time only)	Moraxella 8	{nan: 372, False: 162, True: 221}	0.00143617
0.0918725	0.0921288	0.997218	0.320718	t1735 ~plateplate_1+plateplate_2+plateplate_3+dna_pcr_qubit+pool+lib_size+(1|Participant_number)+group_T2or3_A	Treatment (treatment time only)	Staphylococcus 36	{nan: 372, False: 162, True: 221}	0.572047
-0.0198341	0.00660537	-3.00273	0.00279618	t1178 ~plateplate_1+plateplate_2+plateplate_3+dna_pcr_qubit+pool+lib_size+(1|Participant_number)+group_T2or3_A	Treatment (treatment time only)	Dolosigranulum 5	{nan: 372, False: 162, True: 221}	0.0098194
-0.0288208	0.00779047	-3.69949	0.000224902	t1472 ~plateplate_1+plateplate_2+plateplate_3+dna_pcr_qubit+pool+lib_size+(1|Participant_number)+group_T2or3_A	Treatment (treatment time only)	Streptococcus 53	{nan: 372, False: 162, True: 221}	0.00110273
-0.0198341	0.00660537	-3.00273	0.00279618	t783 ~plateplate_1+plateplate_2+plateplate_3+dna_pcr_qubit+pool+lib_size+(1|Participant_number)+group_T2or3_A	Treatment (treatment time only)	Streptococcus 26	{nan: 372, False: 162, True: 221}	0.0098194
0.0572695	0.141073	0.405957	0.685177	t350 ~plateplate_1+plateplate_2+plateplate_3+dna_pcr_qubit+pool+lib_size+(1|Participant_number)+group_T2or3_A	Treatment (treatment time only)	Lactobacillus 13	{nan: 407, False: 178, True: 242}	0.905075
-0.0198341	0.00660537	-3.00273	0.00279618	t702 ~plateplate_1+plateplate_2+plateplate_3+dna_pcr_qubit+pool+lib_size+(1|Participant_number)+group_T2or3_A	Treatment (treatment time only)	Streptococcus 27	{nan: 372, False: 162, True: 221}	0.0098194
0.183467	0.280971	0.652974	0.514057	t224 ~plateplate_1+plateplate_2+plateplate_3+dna_pcr_qubit+pool+lib_size+(1|Participant_number)+group_T2or3_A	Treatment (treatment time only)	Streptococcus 12	{nan: 372, False: 162, True: 221}	0.776722
-0.000210969	0.123713	-0.00170531	0.998642	t505 ~plateplate_1+plateplate_2+plateplate_3+dna_pcr_qubit+pool+lib_size+(1|Participant_number)+group_T2or3_A	Treatment (treatment time only)	Staphylococcus 8	{nan: 372, False: 162, True: 221}	0.999861
-0.0172929	0.0113526	-1.52325	0.127935	t578 ~plateplate_1+plateplate_2+plateplate_3+dna_pcr_qubit+pool+lib_size+(1|Participant_number)+group_T2or3_A	Treatment (treatment time only)	Streptococcus 22	{nan: 372, False: 162, True: 221}	0.300228
0.193195	0.0612082	3.15635	0.00177796	t1578 ~plateplate_1+plateplate_2+plateplate_3+dna_pcr_qubit+pool+lib_size+(1|Participant_number)+group_T2or3_A	Treatment (treatment time only)	Staphylococcus 37	{nan: 372, False: 162, True: 221}	0.00691316
0.0567303	0.0529312	1.07177	0.285789	t2706 ~plateplate_1+plateplate_2+plateplate_3+dna_pcr_qubit+pool+lib_size+(1|Participant_number)+group_T2or3_A	Treatment (treatment time only)	Lactobacillus 58	{nan: 407, False: 178, True: 242}	0.533117
-0.0208077	0.00698277	-2.97987	0.00302762	t3057 ~plateplate_1+plateplate_2+plateplate_3+dna_pcr_qubit+pool+lib_size+(1|Participant_number)+group_T2or3_A	Treatment (treatment time only)	Lactobacillus 74	{nan: 407, False: 178, True: 242}	0.0103167
-0.0406312	0.0536907	-0.756765	0.450403	t5165 ~plateplate_1+plateplate_2+plateplate_3+dna_pcr_qubit+pool+lib_size+(1|Participant_number)+group_T2or3_A	Treatment (treatment time only)	Rothia 15	{nan: 372, False: 162, True: 221}	0.707677
-1.99819	0.348223	-5.73825	1.26432e-08	t10 ~plateplate_1+plateplate_2+plateplate_3+dna_pcr_qubit+pool+lib_size+(1|Participant_number)+group_T2or3_A	Treatment (treatment time only)	Dolosigranulum 1	{nan: 372, False: 162, True: 221}	1.09437e-07
0.050628	0.078367	0.646038	0.519456	t974 ~plateplate_1+plateplate_2+plateplate_3+dna_pcr_qubit+pool+lib_size+(1|Participant_number)+group_T2or3_A	Treatment (treatment time only)	Lactobacillus 26	{nan: 407, False: 178, True: 242}	0.78077
-0.0198341	0.00660537	-3.00273	0.00279618	t5389 ~plateplate_1+plateplate_2+plateplate_3+dna_pcr_qubit+pool+lib_size+(1|Participant_number)+group_T2or3_A	Treatment (treatment time only)	Streptococcus 77	{nan: 372, False: 162, True: 221}	0.0098194
-0.0198341	0.00660537	-3.00273	0.00279618	t1617 ~plateplate_1+plateplate_2+plateplate_3+dna_pcr_qubit+pool+lib_size+(1|Participant_number)+group_T2or3_A	Treatment (treatment time only)	Streptococcus 51	{nan: 372, False: 162, True: 221}	0.0098194
-0.0310878	0.00793369	-3.91846	9.36852e-05	t609 ~plateplate_1+plateplate_2+plateplate_3+dna_pcr_qubit+pool+lib_size+(1|Participant_number)+group_T2or3_A	Treatment (treatment time only)	Streptococcus 24	{nan: 372, False: 162, True: 221}	0.000483152
0.731186	0.452664	1.6153	0.106702	t37 ~plateplate_1+plateplate_2+plateplate_3+dna_pcr_qubit+pool+lib_size+(1|Participant_number)+group_T2or3_A	Treatment (treatment time only)	Rothia 3	{nan: 372, False: 162, True: 221}	0.263882
0.0241006	0.0917417	0.2627	0.793247	t844 ~plateplate_1+plateplate_2+plateplate_3+dna_pcr_qubit+pool+lib_size+(1|Participant_number)+group_T2or3_A	Treatment (treatment time only)	Staphylococcus 18	{nan: 372, False: 162, True: 221}	0.999861
1.7963	0.361307	4.97168	1.39607e-06	t81 ~plateplate_1+plateplate_2+plateplate_3+dna_pcr_qubit+pool+lib_size+(1|Participant_number)+group_T2or3_A	Treatment (treatment time only)	Lactobacillus 4	{nan: 372, False: 162, True: 221}	9.85543e-06
-0.0198341	0.00660537	-3.00273	0.00279618	t4509 ~plateplate_1+plateplate_2+plateplate_3+dna_pcr_qubit+pool+lib_size+(1|Participant_number)+group_T2or3_A	Treatment (treatment time only)	Rothia 19	{nan: 372, False: 162, True: 221}	0.0098194
0.615771	0.374674	1.64348	0.100656	t35 ~plateplate_1+plateplate_2+plateplate_3+dna_pcr_qubit+pool+lib_size+(1|Participant_number)+group_T2or3_A	Treatment (treatment time only)	Rothia 1	{nan: 372, False: 162, True: 221}	0.251092
-0.131052	0.0688276	-1.90407	0.0571153	t553 ~plateplate_1+plateplate_2+plateplate_3+dna_pcr_qubit+pool+lib_size+(1|Participant_number)+group_T2or3_A	Treatment (treatment time only)	Staphylococcus 10	{nan: 372, False: 162, True: 221}	0.151007
0.055624	0.0868802	0.640238	0.523289	t2029 ~plateplate_1+plateplate_2+plateplate_3+dna_pcr_qubit+pool+lib_size+(1|Participant_number)+group_T2or3_A	Treatment (treatment time only)	Streptococcus 56	{nan: 372, False: 162, True: 221}	0.783456
-0.162809	0.318155	-0.51173	0.609033	t198 ~plateplate_1+plateplate_2+plateplate_3+dna_pcr_qubit+pool+lib_size+(1|Participant_number)+group_T2or3_A	Treatment (treatment time only)	Streptococcus 11	{nan: 372, False: 162, True: 221}	0.868067
-0.210706	0.127944	-1.64686	0.100337	t1044 ~plateplate_1+plateplate_2+plateplate_3+dna_pcr_qubit+pool+lib_size+(1|Participant_number)+group_T2or3_A	Treatment (treatment time only)	Lactobacillus 17	{nan: 407, False: 178, True: 242}	0.250478
